# Supplementary material for: Identification of biological signatures of cruciferous vegetable consumption utilizing machine learning-based global untargeted stable isotope traced metabolomics
Source: Front Nutr. 2024 Jul 3;11:1390223. doi: 10.3389/fnut.2024.1390223 (PMC11253721; doi:10.3389/fnut.2024.1390223)
Supplement: Supplementary file 1 [file Table_1.XLSX]

## Sheet: S1
Table S1: XCMS preprocessing parameters
Tissue	Ionization Mode	Method	Parameter	Value
Urine	Positive	CentWave	peakwidth	c(1.162, 34.76)
			ppm	8.822
			noise	0.01
			prefilter	c(2, 0.03605)
		Obiwarp	binsize	0.1
			center	5
			localAlignment	TRUE
		PeakDensity	bw	5.3825
			binSize	0.01
			minFraction	0.1
			minSamples	2
			maxFeatures	50
	Negative	CentWave	peakwidth	c(0.9909, 34.76)
			ppm	7.679
			noise	0.01
			prefilter	c(2, 0.02801)
		Obiwarp	binsize	0.1
			center	5
			localAlignment	TRUE
		PeakDensity	bw	3.65
			binSize	0.01
			minFraction	0.1
			minSamples	2
			maxFeatures	50
Plasma	Positive	CentWave	peakwidth	c(0.8853, 33.62)
			ppm	7.265
			noise	0.01
			prefilter	c(2, 0.02323)
		Obiwarp	binsize	0.1
			center	5
			localAlignment	TRUE
		PeakDensity	bw	2.795
			binSize	0.01
			minFraction	0.1
			minSamples	2
			maxFeatures	50
	Negative	CentWave	peakwidth	c(0.8623, 28.4)
			ppm	6.893
			noise	0.005
			prefilter	c(2, 0.01018)
		Obiwarp	binsize	0.1
			center	5
			localAlignment	TRUE
		PeakDensity	bw	3.72
			binSize	0.01
			minFraction	0.1
			minSamples	2
			maxFeatures	50
