# Supplementary material for: Identification of biological signatures of cruciferous vegetable consumption utilizing machine learning-based global untargeted stable isotope traced metabolomics
Source: Front Nutr. 2024 Jul 3;11:1390223. doi: 10.3389/fnut.2024.1390223 (PMC11253721; doi:10.3389/fnut.2024.1390223)
Supplement: Supplementary file 2 [file Table_2.XLSX]

## Sheet: S2
Table S2: Filtering rules applied to machine learning-based scoring of candidate
Filtering Rule	Used in training	Used in Testing
M0 is not present (NA)	X	X
zz-index of M0 > 0.1	X	X
Mi+1 / Mi > 10 (i = 0)	X	X
Mi+1 / Mi > 10 (i = 1)		X
driftMi > 10 (i=0,1)		X
xdrift > 10	X	X
Only 1 sample left in one candidate	X	X
