# Supplementary material for: Identification of biological signatures of cruciferous vegetable consumption utilizing machine learning-based global untargeted stable isotope traced metabolomics
Source: Front Nutr. 2024 Jul 3;11:1390223. doi: 10.3389/fnut.2024.1390223 (PMC11253721; doi:10.3389/fnut.2024.1390223)
Supplement: Supplementary file 3 [file Table_3.XLSX]

## Sheet: S3
Table S3: isotopologue features applied in Random Forest classifier
Feature	Description	Justification
Normalized Peak Intensity	Peak intensity of M1, M2, and M3 normalized by peak intensity of M0. Peak intensity of M1, M2, and M3 normalized by peak intensity of M0.	This set of features describe the relative intensity of different peaks in relation to M0 which provides the most critical information differentiating labeled isotopologues from unlabeled ones. We do not include peaks beyond M3 because they are rarely present in human data.
Zig-zag Index of Peaks*	Chromatographic peak shape of M0, M1, M2, M3.	This set of features are used to assess the quality of the peaks. A large zz-index suggests that the specific peak might be of questionable quality.
Mass difference between peaks	Observed mass difference between M1 and M0, M2 and M1	Similar to zz-index, this set of features also assess the quality of the peaks and the isotopologue.
