# Supplementary material for: Identification of biological signatures of cruciferous vegetable consumption utilizing machine learning-based global untargeted stable isotope traced metabolomics
Source: Front Nutr. 2024 Jul 3;11:1390223. doi: 10.3389/fnut.2024.1390223 (PMC11253721; doi:10.3389/fnut.2024.1390223)
Supplement: Supplementary file 4 [file Table_4.XLSX]

## Sheet: Broccoli_Urine
Study	Ioniziation Mode	RT	m/z	Time Post Consumption				Isotopologue					Computed Differences in Mass For Isotopologues (Example: M1-M0) and Ratios Between Peak Intensity (Example: M0/M1)
Broccoli Sprouts	Negative	23	426.102	0-3 Hours	Condition	Subject		M0	M1	M2				Relationship between M0 and M1	Relationship between M1 and M2
					Labeled	BSS003	m/z	426.102	427.107	428.112			Mass Differences	1.00431	1.00583
							Intensity	1122.02	882.854	483.473			Peak Ratios	1.2709	1.82607
					Unlabeled	BSS005	m/z	426.098	427.101				Mass Differences	1.00273
							Intensity	2574.26	599.479				Peak Ratios:	4.29416
					Unlabeled	BSS006	m/z	426.103	427.106	428.109			Mass Differences	1.00328	1.00276
							Intensity	16913	3334.54	742.977			Peak Ratios:	5.07206	4.48808
					Labeled	BSS007	m/z	426.103	427.109	428.115			Mass Differences	1.0056	1.00593
							Intensity	4644.75	3274.35	1962.25			Peak Ratios:	1.41853	1.66867
					Labeled	BSS009	m/z	426.104	427.109	428.116			Mass Differences	1.00493	1.00691
							Intensity	695.022	510.911	294.27			Peak Ratios:	1.36036	1.7362
					Unlabeled	BSS013	m/z	426.103	427.107				Mass Differences	1.00344
							Intensity	4325.23	905.75				Peak Ratios:	4.7753
					Labeled	BSS015	m/z	426.105	427.11	428.116			Mass Differences	1.00529	1.00548
							Intensity	779.016	587.221	372.697			Peak Ratios:	1.32662	1.5756
					Unlabeled	BSS017	m/z	426.104	427.107				Mass Differences	1.00348
							Intensity	1861.39	377.425				Peak Ratios:	4.93182
					Labeled	BSS029	m/z	426.104	427.11	428.114			Mass Differences	1.00593	1.00444
							Intensity	1150.18	771.943	497.967			Peak Ratios:	1.48998	1.55019
					Labeled	BSS030	m/z	426.103	427.108	428.115			Mass Differences	1.00491	1.00664
							Intensity	426.158	414.088	242.864			Peak Ratios:	1.02915	1.70502
					Labeled	BSS035	m/z	426.101	427.106	428.111			Mass Differences	1.00561	1.00511
							Intensity	675.307	622.644	349.098			Peak Ratios:	1.08458	1.78358
					Unlabeled	BSS043	m/z	426.103	427.107	428.109			Mass Differences	1.00364	1.00256
							Intensity	4367.56	886.112	210.888			Peak Ratios:	4.9289	4.20181
					Unlabeled	BSS062	m/z	426.102	427.105	428.108			Mass Differences	1.00331	1.0035
							Intensity	4611.86	830.574	179.833			Peak Ratios:	5.55262	4.61857
					Unlabeled	BSS065	m/z	426.104	427.108	428.112			Mass Differences	1.00374	1.00481
							Intensity	1727.98	375.057	560.632			Peak Ratios:	4.60726	0.66899
					Labeled	BSS080	m/z	426.101	427.106	428.112			Mass Differences	1.00475	1.00613
							Intensity	464.84	386.321	241.296			Peak Ratios:	1.20325	1.60103
					Unlabeled	BSS083	m/z	426.102	427.105				Mass Differences	1.0031
							Intensity	1867.89	534.627				Peak Ratios:	3.49382
				3-6 Hours				Isotopologue					Computed Differences in Mass For Isotopologues and Ratios Between Peak Intensity
					Condition	Subject		M0	M1	M2				Relationship between M0 and M1	Relationship between M1 and M2
					Labeled	BSS003	m/z	426.104	427.109	428.115			Mass Differences	1.0048	1.00561
							Intensity	2093.74	1773.37	904.65			Peak Ratios:	1.18066	1.96028
					Unlabeled	BSS005	m/z	426.103	427.106				Mass Differences	1.00272
							Intensity	2800.63	671.049				Peak Ratios:	4.17351
					Unlabeled	BSS006	m/z	426.103	427.106				Mass Differences	1.00283
							Intensity	3047.39	653.962				Peak Ratios:	4.65989
					Labeled	BSS007	m/z	426.099	427.104	428.11			Mass Differences	1.00533	1.00507
							Intensity	1307.84	956.439	537.234			Peak Ratios:	1.3674	1.7803
					Labeled	BSS009	m/z	426.102	427.107	428.113			Mass Differences	1.00473	1.00621
							Intensity	994.615	880.965	494.139			Peak Ratios:	1.12901	1.78283
					Unlabeled	BSS013	m/z	426.105	427.107				Mass Differences	1.00248
							Intensity	1923.05	408.934				Peak Ratios:	4.70258
					Labeled	BSS015	m/z	426.104	427.109	428.116			Mass Differences	1.00498	1.00731
							Intensity	2070.55	1510.88	791.262			Peak Ratios:	1.37042	1.90946
					Unlabeled	BSS017	m/z	426.102	427.105				Mass Differences	1.00235
							Intensity	2912.91	785.941				Peak Ratios:	3.70627
					Labeled	BSS029	m/z	426.103	427.107	428.115			Mass Differences	1.00361	1.00772
							Intensity	579.371	530.381	251.327			Peak Ratios:	1.09237	2.11032
					Labeled	BSS030	m/z	426.103	427.108	428.114			Mass Differences	1.00553	1.00548
							Intensity	848.777	733.47	421.379			Peak Ratios:	1.15721	1.74064
					Labeled	BSS035	m/z	426.103	427.11	428.116			Mass Differences	1.00692	1.00584
							Intensity	734.699	622.213	358			Peak Ratios:	1.18078	1.73803
					Unlabeled	BSS043	m/z	426.105	427.107				Mass Differences	1.00276
							Intensity	1643.78	386.469				Peak Ratios:	4.25334
					Unlabeled	BSS062	m/z	426.104	427.107				Mass Differences	1.0037
							Intensity	1120.19	290.113				Peak Ratios:	3.8612
					Unlabeled	BSS065	m/z	426.103	427.107				Mass Differences	1.00428
							Intensity	636.13	210.241				Peak Ratios:	3.02572
					Labeled	BSS080	m/z	426.101	427.107	428.113			Mass Differences	1.00554	1.00601
							Intensity	1255.41	1147.17	654.927			Peak Ratios:	1.09435	1.7516
					Unlabeled	BSS083	m/z	426.104	427.106				Mass Differences	1.00215
							Intensity	1207.99	309.53				Peak Ratios:	3.90264
		21.18	366.082	0-3 Hours				Isotopologue					Computed Differences in Mass For Isotopologues and Ratios Between Peak Intensity
					Condition	Subject		M0	M1	M2				Relationship between M0 and M1	Relationship between M1 and M2
					Labeled	BSS003	m/z	366.081	367.088	368.093			Mass Differences	1.00682	1.00499
							Intensity	1797.07	1533.3	768.622			Peak Ratios:	1.17203	1.99487
					Unlabeled	BSS005	m/z	366.082	367.084				Mass Differences	1.00237
							Intensity	6259.4	1363.36				Peak Ratios:	4.59116
					Unlabeled	BSS006	m/z	366.083	367.09	368.092			Mass Differences	1.00693	1.00215
							Intensity	23590.1	4295.99	725.974			Peak Ratios:	5.4912	5.91755
					Labeled	BSS007	m/z	366.083	367.089	368.094			Mass Differences	1.00688	1.00492
							Intensity	7005.94	5512.67	2874.51			Peak Ratios:	1.27088	1.91778
					Labeled	BSS009	m/z	366.083	367.089	368.095			Mass Differences	1.00576	1.00577
							Intensity	2081.41	1821.49	939.465			Peak Ratios:	1.1427	1.93886
					Unlabeled	BSS013	m/z	366.082	367.087	368.096			Mass Differences	1.00505	1.00819
							Intensity	5129.46	936.543	358.199			Peak Ratios:	5.47702	2.61459
					Labeled	BSS015	m/z	366.083	367.098	368.098			Mass Differences	1.01421	1.00006
							Intensity	1213.86	1313.72	558.109			Peak Ratios:	0.923986	2.35388
					Unlabeled	BSS017	m/z	366.084	367.102				Mass Differences	1.01876
							Intensity	1721.72	999.249				Peak Ratios:	1.72302
					Labeled	BSS029	m/z	366.083	367.088	368.095			Mass Differences	1.0052	1.00638
							Intensity	1737.85	1593.25	887.566			Peak Ratios:	1.09076	1.79508
					Labeled	BSS030	m/z	366.082	367.087	368.093			Mass Differences	1.00511	1.00534
							Intensity	843.724	862.993	442.59			Peak Ratios:	0.977672	1.94987
					Labeled	BSS035	m/z	366.08	367.087	368.09			Mass Differences	1.00699	1.0036
							Intensity	671.419	722.22	447.974			Peak Ratios:	0.929661	1.61219
					Unlabeled	BSS043	m/z	366.082	367.085	368.088			Mass Differences	1.00284	1.00262
							Intensity	7798.52	1423.42	297.055			Peak Ratios:	5.47872	4.79177
					Unlabeled	BSS062	m/z	366.081	367.085	368.088			Mass Differences	1.00395	1.00249
							Intensity	13052.7	2748.83	540.46			Peak Ratios:	4.74845	5.08609
					Unlabeled	BSS065	m/z	366.083	367.086	368.087			Mass Differences	1.00287	1.00186
							Intensity	6352.67	1332.51	251.95			Peak Ratios:	4.76745	5.28878
					Labeled	BSS080	m/z	366.082	367.086	368.093			Mass Differences	1.004	1.00724
							Intensity	697.073	647.668	306.505			Peak Ratios:	1.07628	2.11307
					Unlabeled	BSS083	m/z	366.082	367.084				Mass Differences	1.00258
							Intensity	3763.62	821.984				Peak Ratios:	4.5787
				3-6 Hours				Isotopologue					Computed Differences in Mass For Isotopologues and Ratios Between Peak Intensity
					Condition	Subject		M0	M1	M2				Relationship between M0 and M1	Relationship between M1 and M2
					Labeled	BSS003	m/z	366.083	367.089	368.095			Mass Differences	1.00604	1.00533
							Intensity	3155.5	2387.91	1255.44			Peak Ratios:	1.32145	1.90205
					Unlabeled	BSS005	m/z	366.083	367.085	368.087			Mass Differences	1.00201	1.00203
							Intensity	2008.03	473.327	113.445			Peak Ratios:	4.24236	4.17232
					Unlabeled	BSS006	m/z	366.083	367.096	368.1			Mass Differences	1.01294	1.00362
							Intensity	7911.86	2091.55	446.683			Peak Ratios:	3.78276	4.68241
					Labeled	BSS007	m/z	366.081	367.09	368.094			Mass Differences	1.00862	1.00395
							Intensity	2443.93	1933.19	1155.67			Peak Ratios:	1.2642	1.67278
					Labeled	BSS009	m/z	366.081	367.087	368.092			Mass Differences	1.00595	1.00493
							Intensity	1598.49	1223.56	611.462			Peak Ratios:	1.30643	2.00104
					Unlabeled	BSS013	m/z	366.084	367.101	368.102			Mass Differences	1.01771	1.00111
							Intensity	2402.46	1171.77	398.707			Peak Ratios:	2.05028	2.93894
					Labeled	BSS015	m/z	366.083	367.09	368.095			Mass Differences	1.00697	1.00525
							Intensity	2174.88	1678.55	1020.13			Peak Ratios:	1.29569	1.64543
					Unlabeled	BSS017	m/z	366.082	367.085	368.086			Mass Differences	1.00397	1.00053
							Intensity	4923.01	907.096	186.334			Peak Ratios:	5.42722	4.86811
					Labeled	BSS029	m/z	366.083	367.088	368.094			Mass Differences	1.00505	1.00572
							Intensity	1936.98	1591.19	776.719			Peak Ratios:	1.21731	2.04861
					Labeled	BSS030	m/z	366.082	367.087	368.094			Mass Differences	1.00546	1.00637
							Intensity	1308.78	1081.74	660.345			Peak Ratios:	1.20988	1.63815
					Labeled	BSS035	m/z	366.082	367.087	368.094			Mass Differences	1.00461	1.0072
							Intensity	511.972	505.073	235.291			Peak Ratios:	1.01366	2.14659
					Unlabeled	BSS043	m/z	366.085	367.087	368.088			Mass Differences	1.00217	1.00167
							Intensity	2884.48	680.585	130.99			Peak Ratios:	4.23823	5.19571
					Unlabeled	BSS062	m/z	366.083	367.087	368.087			Mass Differences	1.00402	1.00081
							Intensity	3247.85	589.178	156.57			Peak Ratios:	5.51251	3.76303
					Unlabeled	BSS065	m/z	366.083	367.085	Low intensity, could not pick up			Mass Differences	1.00136
							Intensity	1686.82	385.249				Peak Ratios:	4.37853
					Labeled	BSS080	m/z	366.082	367.087	368.093			Mass Differences	1.00536	1.00604
							Intensity	1185.18	1093.89	487.14			Peak Ratios:	1.08346	2.24553
					Unlabeled	BSS083	m/z	366.083	367.085	368.088			Mass Differences	1.00246	1.00213
							Intensity	3187.79	681.308	186.248			Peak Ratios:	4.67893	3.65807
		20.7	510.123	0-3 Hours				Isotopologue					Computed Differences in Mass For Isotopologues and Ratios Between Peak Intensity
					Condition	Subject		M0	M1					Relationship between M0 and M1	Relationship between M1 and M2
					Labeled	BSS003		510.123	511.13				Mass Differences	1.00722
								398.945	421.677				Peak Ratios:	0.946092
					Unlabeled	BSS005		510.121	511.124				Mass Differences	1.00331
								4394.81	1113.24				Peak Ratios:	3.94775
					Unlabeled	BSS006		510.125	511.14				Mass Differences	1.01541
								11997.3	10369.4				Peak Ratios:	1.15698
					Labeled	BSS007		510.124	511.13				Mass Differences	1.0061
								512.253	719.959				Peak Ratios:	0.711503
					Labeled	BSS009		510.125	511.132				Mass Differences	1.00683
								155.191	184.978				Peak Ratios:	0.838969
					Unlabeled	BSS013		510.124	511.134				Mass Differences	1.00982
								1452.57	512.203				Peak Ratios:	2.83592
					Labeled	BSS015		510.126	511.132				Mass Differences	1.00628
								585.48	570.888				Peak Ratios:	1.02556
					Unlabeled	BSS017		510.126					Mass Differences
								362.333					Peak Ratios:
					Labeled	BSS029		510.124	511.13				Mass Differences	1.00637
								122.167	174.181				Peak Ratios:	0.70138
					Labeled	BSS030		510.123	511.128				Mass Differences	1.00485
								157.966	277.633				Peak Ratios:	0.568975
					Labeled	BSS035		510.119	511.125				Mass Differences	1.00572
								164.581	251.337				Peak Ratios:	0.654823
					Unlabeled	BSS043		510.124	511.127				Mass Differences	1.0031
								1028.87	360.861				Peak Ratios:	2.85115
					Unlabeled	BSS062		510.122	511.125				Mass Differences	1.00292
								9496.21	2302.61				Peak Ratios:	4.12411
					Unlabeled	BSS065		510.125	511.128				Mass Differences	1.0033
								2186.97	598.85				Peak Ratios:	3.65194
					Labeled	BSS080							Mass Differences
													Peak Ratios:
					Unlabeled	BSS083		510.122	511.127				Mass Differences	1.00504
								836.927	245.829				Peak Ratios:	3.40451
				3-6 Hours			Isotopologue						Computed Differences in Mass For Isotopologues and Ratios Between Peak Intensity
					Condition	Subject	M0	M1	M2	M3				Relationship between M0 and M1	Relationship between M1 and M2	Relationship between M2 and M3
					Labeled	BSS003	510.125	511.131	512.137	513.143			Mass Differences	1.00631	1.00543	1.00606
							1057.32	1168.13	839.737	465.014			Peak Ratios:	0.905139	1.39107	1.80583
					Unlabeled	BSS005	510.124	511.128	512.131				Mass Differences	1.00335	1.00312
							3169.75	842.816	188.712				Peak Ratios:	3.7609	4.46616
					Unlabeled	BSS006	510.124	511.14	512.144	513.147			Mass Differences	1.01599	1.00365	1.00309
							7560.49	7639.98	1770.06	429.743			Peak Ratios:	0.989595	4.31623	4.11888
					Labeled	BSS007	510.124	511.13	512.136	513.142			Mass Differences	1.00616	1.00576	1.00578
							512.471	646.338	485.729	349.451			Peak Ratios:	0.792885	1.33065	1.38998
					Labeled	BSS009	510.123	511.129	512.134	513.139			Mass Differences	1.0065	1.00531	1.00495
							555.225	700.62	439.207	283.153			Peak Ratios:	0.792477	1.59519	1.55113
					Unlabeled	BSS013	510.125	511.134					Mass Differences	1.00854
							896.218	337.921					Peak Ratios:	2.65215
					Labeled	BSS015	510.125	511.131	512.137	513.141			Mass Differences	1.00571	1.00624	1.00415
							2437.94	2443	1959.85	1061.9			Peak Ratios:	0.997927	1.24652	1.84561
					Unlabeled	BSS017	510.124	511.128					Mass Differences	1.00416
							2219.32	579.081					Peak Ratios:	3.8325
					Labeled	BSS029	510.125	511.131	512.136	513.143			Mass Differences	1.00621	1.00509	1.00645
							399.486	590.576	431.139	285.656			Peak Ratios:	0.676435	1.36981	1.50929
					Labeled	BSS030	510.123	511.13	512.135	513.141			Mass Differences	1.0069	1.00534	1.0063
							386.672	611.469	482.044	342.907			Peak Ratios:	0.632366	1.26849	1.40576
					Labeled	BSS035	510.123	511.128	512.135	513.14			Mass Differences	1.00487	1.00711	1.00416
							115.062	143.805	150.282	94.6981			Peak Ratios:	0.800126	0.9569	1.58696
					Unlabeled	BSS043	510.127	511.13					Mass Differences	1.00341
							1017.95	292.826					Peak Ratios:	3.4763
					Unlabeled	BSS062	510.124	511.128	512.13	513.132			Mass Differences	1.0037	1.00236	1.00199
							4930.76	1202.58	272.856	88.0235			Peak Ratios:	4.10015	4.40738	3.09981
					Unlabeled	BSS065	510.125	511.128					Mass Differences	1.00287
							1160.43	320.396					Peak Ratios:	3.62186
					Labeled	BSS080	510.123	511.129	512.135	513.14			Mass Differences	1.00634	1.00543	1.00552
							582.732	832.008	632.005	359.842			Peak Ratios:	0.700393	1.31646	1.75634
					Unlabeled	BSS083	510.124	511.13					Mass Differences	1.00534
							752.85	209.789					Peak Ratios:	3.58861
	Positive	20.7	512.139	0-3 Hours			Isotopologue						Computed Differences in Mass For Isotopologues and Ratios Between Peak Intensity
					Condition	Subject	M0	M1	M2					Relationship between M0 and M1	Relationship between M1 and M2
					Labeled	BSS003	512.126	513.138	514.14				Mass Differences	1.01141	1.00206
							132.334	225.181	126.65				Peak Ratios:	0.58768	1.77797
					Unlabeled	BSS005	512.141	513.146	514.148				Mass Differences	1.00468	1.00196
							1514.2	459.085	109.025				Peak Ratios:	3.29829	4.21084
					Unlabeled	BSS006	512.134	513.138	514.141				Mass Differences	1.00427	1.00287
							4365.94	1294.97	343.143				Peak Ratios:	3.37146	3.77385
					Labeled	BSS007	512.136	513.14	514.147				Mass Differences	1.00466	1.00655
							213.538	334.834	252.571				Peak Ratios:	0.637742	1.3257
					Labeled	BSS009	512.135	513.143					Mass Differences	1.00754
							68.9339	79.435					Peak Ratios:	0.867803
					Unlabeled	BSS013	512.137	513.138	514.141				Mass Differences	1.00019	1.00347
							711.236	369.824	130.184				Peak Ratios:	1.92317	2.84078
					Labeled	BSS015	512.141	513.146	514.152				Mass Differences	1.00459	1.0065
							254.907	278.24	178.944				Peak Ratios:	0.916142	1.5549
					Unlabeled	BSS017	512.141	513.144	Low intensity, could not pick up				Mass Differences	1.00214
							170.682	107.685					Peak Ratios:	1.58501
					Labeled	BSS029	512.134	513.139	514.146				Mass Differences	1.00551	1.00689
							65.2576	93.8377	66.0414				Peak Ratios:	0.695431	1.42089
					Labeled	BSS030	512.134	513.138	514.146				Mass Differences	1.00378	1.00767
							64.0796	105.615	77.2989				Peak Ratios:	0.606728	1.36632
					Labeled	BSS035	512.138	513.143	514.15				Mass Differences	1.00494	1.00723
							86.1455	143.27	97.8138				Peak Ratios:	0.60128	1.46472
					Unlabeled	BSS043	512.131	513.129	514.133				Mass Differences	0.99844	1.00329
							462.551	270.833	83.4012				Peak Ratios:	1.70788	3.24736
					Unlabeled	BSS062	512.139	513.143	514.145				Mass Differences	1.00399	1.0025
							3193.54	842.977	175.177				Peak Ratios:	3.78841	4.81215
					Unlabeled	BSS065	512.142	513.145					Mass Differences	1.00386
							859.966	203.416					Peak Ratios:	4.22763
					Labeled	BSS080	512.143	513.148	514.154				Mass Differences	1.00554	1.00536
							89.3724	110.276	69.0351				Peak Ratios:	0.810447	1.59738
					Unlabeled	BSS083	512.136	513.138					Mass Differences	1.00152
							283.542	98.8079					Peak Ratios:	2.86962
				3-6 Hours			Isotopologue						Computed Differences in Mass For Isotopologues and Ratios Between Peak Intensity
					Condition	Subject	M0	M1	M2					Relationship between M0 and M1	Relationship between M1 and M2
					Labeled	BSS003	512.14	513.15	514.154				Mass Differences	1.00996	1.00457
							334.87	430.92	252.268				Peak Ratios:	0.777105	1.70818
					Unlabeled	BSS005	512.141	513.145	514.146				Mass Differences	1.00399	1.00117
							1388.75	419.543	89.0112				Peak Ratios:	3.31015	4.71338
					Unlabeled	BSS006	512.148	513.151	514.155				Mass Differences	1.00329	1.00395
							3066.4	821.429	209.723				Peak Ratios:	3.73301	3.91673
					Labeled	BSS007	512.142	513.146	514.152				Mass Differences	1.00456	1.00591
							173.717	251.646	173.29				Peak Ratios:	0.690324	1.45217
					Labeled	BSS009	512.131	513.138	514.144				Mass Differences	1.00675	1.00539
							195.093	251.654	188.593				Peak Ratios:	0.77524	1.33438
					Unlabeled	BSS013	512.137	513.139	514.143				Mass Differences	1.00134	1.00429
							377.025	215.628	72.8612				Peak Ratios:	1.7485	2.95943
					Labeled	BSS015	512.138	513.144	514.15				Mass Differences	1.00551	1.00567
							1095.03	1285.62	893.898				Peak Ratios:	0.851751	1.43822
					Unlabeled	BSS017	512.137	513.14	514.147				Mass Differences	1.00278	1.00738
							818.643	292.77	99.0774				Peak Ratios:	2.7962	2.95496
					Labeled	BSS029	512.133	513.139	514.145				Mass Differences	1.00567	1.00576
							123.875	209.066	140.356				Peak Ratios:	0.592516	1.48954
					Labeled	BSS030	512.144	513.148	514.155				Mass Differences	1.00436	1.00718
							155.642	229.878	190.577				Peak Ratios:	0.677062	1.20622
					Labeled	BSS035	512.132	513.137	514.146				Mass Differences	1.00489	1.00871
							38.9466	76.3253	61.6493				Peak Ratios:	0.510271	1.23806
					Unlabeled	BSS043	512.136	513.136	514.137				Mass Differences	0.999945	1.00176
							292.688	230.288	49.285				Peak Ratios:	1.27096	4.67258
					Unlabeled	BSS062	512.131	513.136	514.139				Mass Differences	1.00462	1.00344
							1376.67	413.051	109.096				Peak Ratios:	3.33292	3.7861
					Unlabeled	BSS065	512.134	513.136					Mass Differences	1.00261
							290.093	78.3691					Peak Ratios:	3.70163
					Labeled	BSS080	512.13	513.136	514.142				Mass Differences	1.00592	1.00533
							240.303	324.29	229.342				Peak Ratios:	0.741014	1.414
					Unlabeled	BSS083	512.135	513.135	514.216				Mass Differences	1.00015	1.08113
							200.224	84.5749	53.3426				Peak Ratios:	2.36741	1.5855
		21.18	390.079	0-3 Hours			Isotopologue						Computed Differences in Mass For Isotopologues and Ratios Between Peak Intensity
					Condition	Subject	M0	M1	M2					Relationship between M0 and M1	Relationship between M1 and M2
					Labeled	BSS003	390.071	391.077	392.083				Mass Differences	1.00689	1.00544
							841.989	830.752	348.549				Peak Ratios:	1.01353	2.38346
					Unlabeled	BSS005	390.08	391.082	392.082				Mass Differences	1.00123	1.00015
							2293.88	557.678	165.026				Peak Ratios:	4.11328	3.37933
					Unlabeled	BSS006	390.076	391.084	392.087				Mass Differences	1.00814	1.00363
							5054.21	1171.59	364.159				Peak Ratios:	4.31397	3.21725
					Labeled	BSS007	390.075	391.085	392.088				Mass Differences	1.00945	1.003
							2874.69	2321.17	1286.51				Peak Ratios:	1.23846	1.80424
					Labeled	BSS009	390.076	391.081	392.087				Mass Differences	1.00509	1.00627
							859.337	850.497	391.898				Peak Ratios:	1.01039	2.1702
					Unlabeled	BSS013	390.077	391.083	392.091				Mass Differences	1.00545	1.00809
							2362.61	515.57	172.112				Peak Ratios:	4.58252	2.99555
					Labeled	BSS015	390.079	391.084	392.091				Mass Differences	1.00503	1.00644
							686.006	797.228	405.628				Peak Ratios:	0.860489	1.96541
					Unlabeled	BSS017	390.079	391.083	392.087				Mass Differences	1.00393	1.00364
							1050.49	490.386	114.446				Peak Ratios:	2.14217	4.28487
					Labeled	BSS029	390.074	391.08	392.086				Mass Differences	1.0054	1.00583
							926.344	737.432	391.024				Peak Ratios:	1.25617	1.8859
					Labeled	BSS030	390.074	391.08	392.085				Mass Differences	1.00663	1.00476
							342.508	399.462	176.93				Peak Ratios:	0.857423	2.25775
					Labeled	BSS035	390.077	391.084	392.088				Mass Differences	1.00712	1.00442
							384.009	414.788	172.697				Peak Ratios:	0.925796	2.40182
					Unlabeled	BSS043	390.073	391.075	392.076				Mass Differences	1.00189	1.0006
							3213.11	730.696	168.752				Peak Ratios:	4.39734	4.33001
					Unlabeled	BSS062	390.079	391.083	392.085				Mass Differences	1.00441	1.00234
							4851.46	1124.05	224.687				Peak Ratios:	4.31606	5.00273
					Unlabeled	BSS065	390.08	391.083	392.082				Mass Differences	1.00266	0.998973
							1872.12	537.612	137.739				Peak Ratios:	3.48229	3.90312
					Labeled	BSS080	390.081	391.086	392.092				Mass Differences	1.00415	1.00615
							340.129	425.321	202.079				Peak Ratios:	0.799699	2.10473
					Unlabeled	BSS083	390.076	391.079	392.083				Mass Differences	1.00232	1.00477
							1482.58	436.939	117.646				Peak Ratios:	3.39311	3.71401
				3-6 Hours			Isotopologue						Computed Differences in Mass For Isotopologues and Ratios Between Peak Intensity
					Condition	Subject	M0	M1						Relationship between M0 and M1	Relationship between M1 and M2
					Labeled	BSS003	390.078	391.091					Mass Differences	1.01315
							238.744	234.578					Peak Ratios:	1.01776
					Unlabeled	BSS005	390.078	391.082					Mass Differences	1.00372
							282.699	170.514					Peak Ratios:	1.65792
					Unlabeled	BSS006	390.086	391.102					Mass Differences	1.01595
							239.975	354.081					Peak Ratios:	0.677741
					Labeled	BSS007	390.081	391.089					Mass Differences	1.00882
							174.517	175.2					Peak Ratios:	0.996101
					Labeled	BSS009	390.071	391.076					Mass Differences	1.0054
							120.63	177.089					Peak Ratios:	0.681181
					Unlabeled	BSS013	390.076	391.093					Mass Differences	1.01678
							258.227	292.245					Peak Ratios:	0.883596
					Labeled	BSS015	390.081	391.095					Mass Differences	1.01385
							232.214	319.726					Peak Ratios:	0.72629
					Unlabeled	BSS017	390.076	391.084					Mass Differences	1.00774
							329.51	159.279					Peak Ratios:	2.06876
					Labeled	BSS029	390.069	391.075					Mass Differences	1.006
							66.1557	195.916					Peak Ratios:	0.337674
					Labeled	BSS030	390.08	391.085					Mass Differences	1.00454
							170.078	163.284					Peak Ratios:	1.04161
					Labeled	BSS035	390.063	391.076					Mass Differences	1.01322
							113.88	121.224					Peak Ratios:	0.939417
					Unlabeled	BSS043	390.074	391.079					Mass Differences	1.00463
							166.549	162.102					Peak Ratios:	1.02743
					Unlabeled	BSS062	390.072	391.077					Mass Differences	1.00563
							128.017	171.113					Peak Ratios:	0.74814
					Unlabeled	BSS065	390.066	391.075					Mass Differences	1.00948
							96.8476	174.2					Peak Ratios:	0.555957
					Labeled	BSS080	390.069	391.076					Mass Differences	1.00734
							75.0745	169.719					Peak Ratios:	0.442346
					Unlabeled	BSS083	390.07	391.077					Mass Differences	1.00729
							102.052	168.754					Peak Ratios:	0.604739
		23	404.095	0-3 Hours			Isotopologue						Computed Differences in Mass For Isotopologues and Ratios Between Peak Intensity
					Condition	Subject	M0	M1	M2					Relationship between M0 and M1	Relationship between M1 and M2
					Labeled	BSS003	404.087	405.093	406.099				Mass Differences	1.00681	1.00508
							810.399	763.188	439.704				Peak Ratios:	1.06186	1.73568
					Unlabeled	BSS005	404.096	405.099	406.101				Mass Differences	1.0031	1.00184
							3432.44	759.813	172.675				Peak Ratios:	4.51748	4.40025
					Unlabeled	BSS006	404.089	405.092	406.097				Mass Differences	1.0037	1.00435
							9789.2	2806.74	503.383				Peak Ratios:	3.48775	5.57576
					Labeled	BSS007	404.092	405.1	406.103				Mass Differences	1.00797	1.00341
							2543.07	2287.17	1416.16				Peak Ratios:	1.11189	1.61505
					Labeled	BSS009	404.094	405.097	406.103				Mass Differences	1.00319	1.00626
							526.02	483.072	197.024				Peak Ratios:	1.08891	2.45184
					Unlabeled	BSS013	404.094	405.098	406.103				Mass Differences	1.0044	1.00482
							2428.31	612.552	142.298				Peak Ratios:	3.96425	4.30471
					Labeled	BSS015	404.097	405.102	406.109				Mass Differences	1.00433	1.00756
							213.337	255.795	144.657				Peak Ratios:	0.834012	1.76829
					Unlabeled	BSS017	404.096	405.1	406.105				Mass Differences	1.00457	1.00438
							1599.98	558.156	127.467				Peak Ratios:	2.86655	4.37883
					Labeled	BSS029	404.093	405.097	406.104				Mass Differences	1.00432	1.00673
							646.923	545.598	328.708				Peak Ratios:	1.18571	1.65983
					Labeled	BSS030	404.092	405.097	406.102				Mass Differences	1.00566	1.00465
							469.713	467.805	282.341				Peak Ratios:	1.00408	1.65688
					Labeled	BSS035	404.094	405.1	406.105				Mass Differences	1.00597	1.00499
							721.076	671.446	410.921				Peak Ratios:	1.07391	1.634
					Unlabeled	BSS043	404.087	405.09	406.091				Mass Differences	1.00234	1.00168
							2180.92	495.446	123.871				Peak Ratios:	4.40194	3.9997
					Unlabeled	BSS062	404.095	405.098	406.101				Mass Differences	1.00371	1.00297
							2430.52	504.806	145.665				Peak Ratios:	4.81476	3.46553
					Unlabeled	BSS065	404.096	405.099	406.104				Mass Differences	1.00246	1.00476
							1338.24	329.732	88.1283				Peak Ratios:	4.05856	3.7415
					Labeled	BSS080	404.098	405.102	406.106				Mass Differences	1.00448	1.00354
							188.72	185.971	88.4422				Peak Ratios:	1.01479	2.10273
					Unlabeled	BSS083	404.093	405.095	406.096				Mass Differences	1.00211	1.00142
							2156.01	540.331	142.772				Peak Ratios:	3.99016	3.78456
				3-6 Hours			Isotopologue						Computed Differences in Mass For Isotopologues and Ratios Between Peak Intensity
					Condition	Subject	M0	M1	M2					Relationship between M0 and M1	Relationship between M1 and M2
					Labeled	BSS003	404.093	405.098	406.105				Mass Differences	1.00533	1.00644
							2415.06	1713.14	875.833				Peak Ratios:	1.40973	1.95601
					Unlabeled	BSS005	404.095	405.098					Mass Differences	1.00296
							2719.59	674.51					Peak Ratios:	4.03194
					Unlabeled	BSS006	404.101	405.103					Mass Differences	1.00281
							3933.65	871.239					Peak Ratios:	4.51501
					Labeled	BSS007	404.098	405.106	406.11				Mass Differences	1.00784	1.00448
							981.067	835.726	419.964				Peak Ratios:	1.17391	1.99
					Labeled	BSS009	404.09	405.095	406.101				Mass Differences	1.00528	1.006
							873.216	826.488	371.637				Peak Ratios:	1.05654	2.22391
					Unlabeled	BSS013	404.092	405.094	406.099				Mass Differences	1.00267	1.00436
							2804.57	703.183	167.909				Peak Ratios:	3.98839	4.18789
					Labeled	BSS015	404.094	405.103	406.107				Mass Differences	1.00849	1.00429
							824.251	765.194	465.956				Peak Ratios:	1.07718	1.6422
					Unlabeled	BSS017	404.092	405.096					Mass Differences	1.00333
							1139.27	365.063					Peak Ratios:	3.12076
					Labeled	BSS029	404.09	405.093	406.1				Mass Differences	1.0032	1.00634
							433.264	405.246	175.505				Peak Ratios:	1.06914	2.30904
					Labeled	BSS030	404.097	405.103	406.108				Mass Differences	1.00566	1.00543
							1036.6	879.762	511.714				Peak Ratios:	1.17827	1.71924
					Labeled	BSS035	404.089	405.095	406.101				Mass Differences	1.00538	1.00602
							849.466	754.756	410.925				Peak Ratios:	1.12548	1.83673
					Unlabeled	BSS043	404.093	405.095					Mass Differences	1.00201
							1389.05	376.38					Peak Ratios:	3.69056
					Unlabeled	BSS062	404.09	405.094					Mass Differences	1.00421
							1381.52	379.852					Peak Ratios:	3.637
					Unlabeled	BSS065	404.089	405.091					Mass Differences	1.00178
							1123.72	339.526					Peak Ratios:	3.30966
					Labeled	BSS080	404.086	405.092	406.097				Mass Differences	1.00531	1.0053
							1177.59	888.066	499.131				Peak Ratios:	1.32601	1.77923
					Unlabeled	BSS083	404.09	405.092					Mass Differences	1.00139
							948.831	295.117					Peak Ratios:	3.2151

## Sheet: Collards_Urine
Study	Ioniziation Mode	RT	m/z	Time Post Consumption				Isotopologue						Computed Differences in Mass For Isotopologues and Ratios Between Peak Intensity
Collard Greens Urine	Negative	15.91	251.014	0-24 Hours	Condition	Subject		M0	M1	M2	M3				Relationship between M0 and M1	Relationship between M1 and M2	Relationship between M2 and M3
					Unlabeled	67	m/z	251.014	252.017					Mass Differences	1.00271
							Intensity	2030.01	228.994					Peak Ratios:	8.86491
					Unlabeled	69	m/z	251.014	252.017					Mass Differences	1.00296
							Intensity	3029.06	328.145					Peak Ratios:	9.23087
					Unlabeled	71	m/z	251.014	252.017					Mass Differences	1.00279
							Intensity	2019.56	227.381					Peak Ratios:	8.88183
					Unlabeled	73	m/z	251.013	252.015					Mass Differences	1.00134
							Intensity	1391.81	167.005					Peak Ratios:	8.33397
					Unlabeled	75	m/z	251.013	252.016					Mass Differences	1.00259
							Intensity	713.095	83.1552					Peak Ratios:	8.57548
					Labeled	23	m/z	251.014	252.02	253.025	254.032			Mass Differences	1.00591	1.00491	1.0068
							Intensity	56.1701	101.328	101.221	48.2512			Peak Ratios:	0.554339	1.00105	2.0978
					Labeled	25	m/z	251.013	252.02	253.025	254.032			Mass Differences	1.00692	1.00548	1.00625
							Intensity	49.7455	58.035	61.622	24.6437			Peak Ratios:	0.857164	0.94179	2.50052
					Labeled	27	m/z	251.014	252.02	253.026	254.032			Mass Differences	1.00629	1.00585	1.00548
							Intensity	54.6662	82.8799	93.002	41.128			Peak Ratios:	0.659584	0.891163	2.26128
					Labeled	29	m/z	251.014	252.019	253.02	254.031			Mass Differences	1.00558	1.00086	1.01037
							Intensity	32.9203	35.8233	35.4653	12.0673			Peak Ratios:	0.918965	1.01009	2.93896
					Labeled	31	m/z	251.013	252.02	253.025	254.031			Mass Differences	1.00612	1.00581	1.00589
							Intensity	94.0874	203.774	214.16	104.808			Peak Ratios:	0.461725	0.951503	2.04335
					Labeled	33	m/z	251.013	252.019	253.025	254.031			Mass Differences	1.00605	1.00606	1.00558
							Intensity	70.0166	101.028	100.493	52.6372			Peak Ratios:	0.693041	1.00533	1.90916
					Labeled	35	m/z	251.014	252.02	253.026	254.032			Mass Differences	1.00594	1.00596	1.00618
							Intensity	68.8509	128.294	121.527	62.9404			Peak Ratios:	0.536666	1.05569	1.93082
					Labeled	37	m/z	251.014	252.02	253.026	254.032			Mass Differences	1.00618	1.00596	1.00534
							Intensity	62.4291	108.887	115.564	58.5758			Peak Ratios:	0.57334	0.942219	1.9729
					Labeled	39	m/z	251.014	252.02	253.026	254.032			Mass Differences	1.00579	1.006	1.00599
							Intensity	57.7915	69.9076	70.5319	36.7962			Peak Ratios:	0.826685	0.991149	1.91683
					Labeled	41	m/z	251.014	252.02	253.026	254.032			Mass Differences	1.00582	1.00619	1.00552
							Intensity	89.3201	152.131	158.008	78.5268			Peak Ratios:	0.587127	0.962801	2.01216
					Labeled	43	m/z	251.014	252.02	253.02	254.032			Mass Differences	1.00617	1.00032	1.01192
							Intensity	34.6741	44.0894	44.4107	21.3259			Peak Ratios:	0.786449	0.992766	2.08248
					Labeled	45	m/z	251.013	252.019	253.02	254.031			Mass Differences	1.00534	1.00151	1.01047
							Intensity	51.5949	33.3669	31.5182	11.0668			Peak Ratios:	1.54629	1.05865	2.84801
					Labeled	47	m/z							Mass Differences
							Intensity							Peak Ratios:
					Labeled	49	m/z							Mass Differences
							Intensity							Peak Ratios:
					Labeled	51	m/z	251.012	252.019					Mass Differences	1.00664
							Intensity	27.5892	26.1107					Peak Ratios:	1.05663
					Labeled	53	m/z	251.014	252.02	253.026	254.032			Mass Differences	1.00577	1.00638	1.00578
							Intensity	64.2292	115.31	104.599	50.3918			Peak Ratios:	0.557013	1.1024	2.07572
					Labeled	55	m/z	251.014	252.02	253.026	254.031			Mass Differences	1.0057	1.00632	1.0053
							Intensity	59.5187	104.259	89.3757	51.7145			Peak Ratios:	0.570872	1.16653	1.72825
					Labeled	57	m/z	251.015						Mass Differences
							Intensity	25.7985						Peak Ratios:
					Labeled	59	m/z	251.013	252.019					Mass Differences	1.00626
							Intensity	34.5489	22.8232					Peak Ratios:	1.51376
					Labeled	61	m/z	251.012	252.018					Mass Differences	1.00531
							Intensity	39.8632	18.6016					Peak Ratios:	2.143
					Labeled	63	m/z	251.013	252.019	253.024	254.031			Mass Differences	1.00574	1.00515	1.00662
							Intensity	36.0778	36.4778	41.8045	20.3552			Peak Ratios:	0.989035	0.87258	2.05375
		17.79	250.073	0-24 Hours			Isotopologue							Computed Differences in Mass For Isotopologues and Ratios Between Peak Intensity
					Condition	Subject		M0	M1	M2	M3	M4			Relationship between M0 and M1	Relationship between M1 and M2	Relationship between M2 and M3	Relationship between M3 and M4
					Unlabeled	67	m/z	250.073	251.076	252.079				Mass Differences	1.00304	1.00288
							Intensity	14798	1784.83	264.846				Peak Ratios:	8.291	6.73913
					Unlabeled	69	m/z	250.072	251.075	too low intensity				Mass Differences	1.00325
							Intensity	3076.78	413.692					Peak Ratios:	7.43737
					Unlabeled	71	m/z	250.074	251.077	252.081				Mass Differences	1.0034
							Intensity	9571.15	1178.69	186.402				Peak Ratios:	8.12016
					Unlabeled	73	m/z	250.073	251.076	252.078				Mass Differences	1.00325
							Intensity	9519.7	1252.63	177.709				Peak Ratios:	7.59979
					Unlabeled	75	m/z	250.072	251.076	252.077				Mass Differences	1.00328
							Intensity	7176.99	968.318	149.355				Peak Ratios:	7.41181
					Labeled	23	m/z	250.073	251.077	252.085	253.091	254.097		Mass Differences	1.00439	1.00733	1.00625	1.00634
							Intensity	3619.23	796.333	380.294	205.769	76.2479		Peak Ratios:	4.54487	2.09399	1.84816	2.69869
					Labeled	25	m/z	250.072	251.077	252.084	253.09	254.098		Mass Differences	1.00473	1.00714	1.00586	1.00789
							Intensity	3976.28	928.129	572.727	311.555	147.499		Peak Ratios:	4.28419	1.62054	1.83828	2.11226
					Labeled	27	m/z	250.073	251.077	252.084	253.091	254.097		Mass Differences	1.00429	1.00659	1.00667	1.00601
							Intensity	11730.6	2210.76	927.879	448.975	164.496		Peak Ratios:	5.30616	2.38259	2.06666	2.7294
					Labeled	29	m/z	250.073	251.077	252.084	253.089			Mass Differences	1.00467	1.00684	1.00481
							Intensity	1605.83	391.432	219.96	120.85			Peak Ratios:	4.10245	1.77956	1.82011
					Labeled	31	m/z	250.073	251.077	252.085	253.09	254.097		Mass Differences	1.00483	1.00715	1.00571	1.00654
							Intensity	4236.08	1330.52	952.891	464.706	144.11		Peak Ratios:	3.18377	1.3963	2.05052	3.22465
					Labeled	33	m/z	250.072	251.077	252.084	253.09	254.096		Mass Differences	1.00484	1.007	1.00612	1.00588
							Intensity	3375.57	1026.64	694.862	405.218	137.57		Peak Ratios:	3.28797	1.47748	1.71478	2.94554
					Labeled	35	m/z	250.073	251.078	252.084	253.091	254.096		Mass Differences	1.00511	1.00668	1.00609	1.00577
							Intensity	3494.24	1040.79	723.396	361.132	130.992		Peak Ratios:	3.35731	1.43875	2.00314	2.7569
					Labeled	37	m/z	250.073	251.078	252.085	253.09	254.096		Mass Differences	1.00468	1.00715	1.00542	1.00569
							Intensity	3204.9	828.444	508.365	267.834	102.845		Peak Ratios:	3.86857	1.62963	1.89806	2.60425
					Labeled	39	m/z	250.073	251.078	252.085	253.091	254.097		Mass Differences	1.00462	1.00718	1.00559	1.00685
							Intensity	2078.09	541.221	329.813	184.812	76.1178		Peak Ratios:	3.83963	1.64099	1.78459	2.42797
					Labeled	41	m/z	250.073	251.079	252.085	253.091	254.097		Mass Differences	1.00541	1.00654	1.00597	1.00607
							Intensity	2443.84	974.106	696.069	410.191	158.333		Peak Ratios:	2.5088	1.39944	1.69694	2.59068
					Labeled	43	m/z	250.073	251.077	252.085	253.09			Mass Differences	1.00465	1.00725	1.00573
							Intensity	2206.12	573.747	340.634	181.487			Peak Ratios:	3.84511	1.68435	1.87691
					Labeled	45	m/z	250.072	251.077	252.084	253.089			Mass Differences	1.00481	1.00697	1.00464
							Intensity	946.1	276.889	56.3406	106.934			Peak Ratios:	3.41689	4.91456	0.526871
					Labeled	47	m/z	250.073	251.077	252.084	253.09			Mass Differences	1.0048	1.00685	1.00613
							Intensity	2463.11	705.889	481.351	287.608			Peak Ratios:	3.48937	1.46648	1.67363
					Labeled	49	m/z	250.073	251.077	252.084	253.09			Mass Differences	1.0043	1.00688	1.00533
							Intensity	3688.18	741.497	331.914	144.11			Peak Ratios:	4.97397	2.23401	2.30319
					Labeled	51	m/z	250.072	251.076	252.084				Mass Differences	1.00409	1.00785
							Intensity	1298.95	244.191	106.556				Peak Ratios:	5.31942	2.29166
					Labeled	53	m/z	250.073	251.077	252.084	253.091			Mass Differences	1.00426	1.00734	1.00657
							Intensity	4569.28	978.663	406.517	158.405			Peak Ratios:	4.6689	2.40743	2.56631
					Labeled	55	m/z	250.073	251.078	252.084	253.091	254.097		Mass Differences	1.00463	1.00678	1.00655	1.00592
							Intensity	9128.83	2056.24	1087.39	630.779	244.614		Peak Ratios:	4.43958	1.89098	1.72389	2.57867
					Labeled	57	m/z	250.073	251.077	252.084				Mass Differences	1.00468	1.00698
							Intensity	587.765	149.558	93.4389				Peak Ratios:	3.93002	1.60059
					Labeled	59	m/z	250.073	251.077	252.085				Mass Differences	1.00445	1.00772
							Intensity	839.488	188.179	104.526				Peak Ratios:	4.46112	1.80031
					Labeled	61	m/z	250.072	251.076	252.083	253.089			Mass Differences	1.00429	1.00751	1.00567
							Intensity	1859.33	429.02	208.83	105.25			Peak Ratios:	4.33391	2.0544	1.98413
					Labeled	63	m/z	250.072	251.077	252.084	253.089			Mass Differences	1.00446	1.00749	1.00495
							Intensity	1739.72	414.09	230.763	111.581			Peak Ratios:	4.20131	1.79444	2.06813
		18.97	289.039	0-24 Hours			Isotopologue							Computed Differences in Mass For Isotopologues and Ratios Between Peak Intensity
					Condition	Subject		M0	M1	M2	M3	M4			Relationship between M0 and M1	Relationship between M1 and M2	Relationship between M2 and M3	Relationship between M3 and M4
					Unlabeled	67	m/z	289.04	290.043					Mass Differences	1.00281
							Intensity	5818.76	779.791					Peak Ratios:	7.46194
					Unlabeled	69	m/z	289.039	290.042					Mass Differences	1.00287
							Intensity	5930.56	765.215					Peak Ratios:	7.75018
					Unlabeled	71	m/z	289.04	290.043					Mass Differences	1.00284
							Intensity	4182.75	536.596					Peak Ratios:	7.79497
					Unlabeled	73	m/z	289.039	290.042					Mass Differences	1.00311
							Intensity	2786.93	378.416					Peak Ratios:	7.36473
					Unlabeled	75	m/z	289.039	290.042					Mass Differences	1.00267
							Intensity	4600.71	626.366					Peak Ratios:	7.34509
					Labeled	23	m/z	289.04	290.044	291.044				Mass Differences	1.00374	1.00028
							Intensity	1383.29	309.075	172.693				Peak Ratios:	4.47558	1.78974
					Labeled	25	m/z	289.039	290.042					Mass Differences	1.00322
							Intensity	478.875	121.738					Peak Ratios:	3.93364
					Labeled	27	m/z	289.04	290.044	291.046				Mass Differences	1.00396	1.0022
							Intensity	8432.63	1595.85	694.923				Peak Ratios:	5.28412	2.29643
					Labeled	29	m/z	289.039	290.043	291.046				Mass Differences	1.00389	1.00282
							Intensity	1650.65	353.62	230.219				Peak Ratios:	4.66786	1.53602
					Labeled	31	m/z	289.039	290.043	291.049	292.058	293.062	294.067	Mass Differences	1.00433	1.00551	1.00892	1.00481
							Intensity	1257.58	366.986	265.389	199.965	141.633	40.002	Peak Ratios:	3.42677	1.38282	1.32718	1.41186
					Labeled	33	m/z	289.039	290.043	291.049	292.057	293.062		Mass Differences	1.00416	1.00655	1.00796	1.00452
							Intensity	1081.05	297.124	266.713	174.664	139.941		Peak Ratios:	3.6384	1.11402	1.527	1.24813
					Labeled	35	m/z	289.04	290.044	291.05	292.058	293.064	294.067	Mass Differences	1.00465	1.00599	1.00742	1.0059
							Intensity	1926.82	574.799	450.07	337.183	178.54	50.3569	Peak Ratios:	3.35216	1.27713	1.33479	1.88856
					Labeled	37	m/z	289.04	290.044	291.05	292.058	293.063	294.066	Mass Differences	1.00445	1.00601	1.00816	1.00486
							Intensity	2849.49	768.319	537.455	413.888	226.396	82.1101	Peak Ratios:	3.70874	1.42955	1.29855	1.82816
					Labeled	39	m/z	289.039	290.042	291.049	292.057			Mass Differences	1.00235	1.00769	1.00815
							Intensity	457.616	110.894	89.184	64.5729			Peak Ratios:	4.12661	1.24343	1.38114
					Labeled	41	m/z	289.04	290.045	291.051	292.057	293.063	294.069	Mass Differences	1.00509	1.00634	1.00616	1.00606
							Intensity	8360.87	3207.27	3018.78	2136.92	1183.11	421.656	Peak Ratios:	2.60685	1.06244	1.41268	1.80619
					Labeled	43	m/z	289.039	290.043	291.049	292.058	293.065		Mass Differences	1.00323	1.0059	1.00992	1.00692
							Intensity	698.877	188.484	120.753	92.3474	84.6865		Peak Ratios:	3.70789	1.5609	1.30759	1.09046
					Labeled	45	m/z	289.038	290.04	291.048	292.057			Mass Differences	1.00156	1.0078	1.00952
							Intensity	382.904	93.08	69.7277	58.8016			Peak Ratios:	4.1137	1.33491	1.18581
					Labeled	47	m/z	289.04	290.042					Mass Differences	1.00279
							Intensity	543.929	140.051					Peak Ratios:	3.88381
					Labeled	49	m/z	289.039	290.043	291.043				Mass Differences	1.00391
							Intensity	2537.38	478.821	228.542				Peak Ratios:	5.29923
					Labeled	51	m/z	289.038	290.042					Mass Differences	1.00346
							Intensity	747.399	148.744					Peak Ratios:	5.02475
					Labeled	53	m/z	289.04	290.044	291.044				Mass Differences	1.0038	1.00014
							Intensity	1799.12	293.671	165.79				Peak Ratios:	6.12633	1.77134
					Labeled	55	m/z	289.04	290.044	291.05	292.058	293.064	294.067	Mass Differences	1.00414	1.00591	1.00809	1.00586
							Intensity	5674.06	1227.77	798.358	540.856	470.631	127.933	Peak Ratios:	4.62142	1.53787	1.4761	1.14921
					Labeled	57	m/z	289.038						Mass Differences
							Intensity	210.148						Peak Ratios:
					Labeled	59	m/z	289.037						Mass Differences
							Intensity	185.245						Peak Ratios:
					Labeled	61	m/z	289.039	290.043	291.045				Mass Differences	1.00431	1.00248
							Intensity	1993.32	421.657	268.456				Peak Ratios:	4.72736	1.57067
					Labeled	63	m/z	289.039	290.042	291.044				Mass Differences	1.0038	1.00171
							Intensity	1288.33	295.281	176.527				Peak Ratios:	4.36308	1.67272
		20	225.077	0-24 Hours			Isotopologue							Computed Differences in Mass For Isotopologues and Ratios Between Peak Intensity
					Condition	Subject		M0	M1	M2	M3	M4			Relationship between M0 and M1	Relationship between M1 and M2	Relationship between M2 and M3	Relationship between M3 and M4
					Unlabeled	67	m/z	225.077	226.08	227.089				Mass Differences	1.00303	1.00862
							Intensity	2465.29	303.609	84.299				Peak Ratios:	8.11998	3.60157
					Unlabeled	69	m/z	225.077	226.08	227.087				Mass Differences	1.00335	1.00676
							Intensity	3619.17	408.789	73.1769				Peak Ratios:	8.85339	5.58632
					Unlabeled	71	m/z	225.078	226.081					Mass Differences	1.0038
							Intensity	2755.15	296.499					Peak Ratios:	9.29229
					Unlabeled	73	m/z	225.077	226.08	227.071				Mass Differences	1.00313	0.990849
							Intensity	1045.39	83.4242	21.0426				Peak Ratios:	12.531	3.96454
					Unlabeled	75	m/z	225.077	226.08	227.089				Mass Differences	1.00289	1.00957
							Intensity	2910.14	302.551	84.4418				Peak Ratios:	9.61868	3.58295
					Labeled	23	m/z	225.077	226.082	227.091	228.095			Mass Differences	1.0057	1.00844	1.00417
							Intensity	322.265	72.6326	127.964	96.9236			Peak Ratios:	4.43692	0.5676	1.32026
					Labeled	25	m/z	225.076	226.082	227.09	228.095			Mass Differences	1.00637	1.008	1.00513
							Intensity	614.365	148.119	271.824	152.854			Peak Ratios:	4.14778	0.544909	1.77832
					Labeled	27	m/z	225.077	226.083	227.09	228.096	229.105		Mass Differences	1.00612	1.00749	1.00548	1.00937
							Intensity	891.125	289.359	366.136	269.573	207.284		Peak Ratios:	3.07965	0.790305	1.35821	1.3005
					Labeled	29	m/z	225.074	226.082	227.09	228.095			Mass Differences	1.00795	1.00737	1.00501
							Intensity	356.436	95.6996	174.557	88.9178			Peak Ratios:	3.72453	0.548241	1.96313
					Labeled	31	m/z	225.077	226.083	227.089	228.095	229.105		Mass Differences	1.00599	1.00662	1.00584	1.00926
							Intensity	552.661	257.097	377.615	321.239	245.076		Peak Ratios:	2.14962	0.680843	1.1755	1.31078
					Labeled	33	m/z	225.075	226.081	227.09	228.095			Mass Differences	1.00595	1.00859	1.00467
							Intensity	545.56	195.343	428.051	220.932			Peak Ratios:	2.79283	0.456355	1.93748
					Labeled	35	m/z	225.077	226.082	227.09	228.095	229.104		Mass Differences	1.00586	1.00745	1.00565	1.00895
							Intensity	628.097	254.748	417.886	271.266	252.225		Peak Ratios:	2.46556	0.609611	1.5405	1.07549
					Labeled	37	m/z	225.075	226.082	227.09	228.095	229.105		Mass Differences	1.00703	1.00815	1.00528	1.00955
							Intensity	667.119	166.05	311.039	187.594	138.739		Peak Ratios:	4.01758	0.533855	1.65805	1.35214
					Labeled	39	m/z	225.076	226.082	227.09	228.096			Mass Differences	1.00618	1.00786	1.00555
							Intensity	360.776	137.278	198.352	155.517			Peak Ratios:	2.62808	0.69209	1.27544
					Labeled	41	m/z	225.076	226.083	227.09	228.096			Mass Differences	1.00641	1.00696	1.00603
							Intensity	595.09	244.772	409.245	292.436			Peak Ratios:	2.4312	0.598107	1.39943
					Labeled	43	m/z	225.075	226.082	227.091	228.095			Mass Differences	1.00631	1.00908	1.00446
							Intensity	405.493	97.2294	153.559	69.6859			Peak Ratios:	4.17048	0.633174	2.20358
					Labeled	45	m/z	225.074	226.079	227.09	228.091			Mass Differences	1.00572	1.01022	1.0018
							Intensity	262.923	44.1843	159.151	32.3941			Peak Ratios:	5.95059	0.277625	4.91295
					Labeled	47	m/z	225.076	226.081	227.091				Mass Differences	1.0055	1.00957
							Intensity	226.718	26.8899	127.28				Peak Ratios:	8.43137	0.211266
					Labeled	49	m/z	225.071	226.083					Mass Differences	1.01107
							Intensity	276.273	79.4606					Peak Ratios:	3.47686
					Labeled	51	m/z	225.07	226.078					Mass Differences	1.00721
							Intensity	384.21	40.5496					Peak Ratios:	9.47507
					Labeled	53	m/z	225.077	226.082	227.091	228.096			Mass Differences	1.00505	1.00839	1.00528
							Intensity	1170.07	163.864	246.439	112.575			Peak Ratios:	7.14046	0.664929	2.1891
					Labeled	55	m/z	225.076	226.082	227.09	228.095	229.104		Mass Differences	1.00575	1.00753	1.00569	1.00886
							Intensity	1897.91	612.144	750.394	595.521	479.992		Peak Ratios:	3.10043	0.815763	1.26006	1.24069
					Labeled	57	m/z	225.069						Mass Differences
							Intensity	119.148						Peak Ratios:
					Labeled	59	m/z	225.076	226.077					Mass Differences	1.00176
							Intensity	184.108	33.0959					Peak Ratios:	5.56286
					Labeled	61	m/z	225.071	226.08	227.09				Mass Differences	1.00941
							Intensity	404.315	75.7161	134.326				Peak Ratios:	5.33989
					Labeled	63	m/z	225.076	226.08					Mass Differences	1.00395
							Intensity	437.939	75.6245					Peak Ratios:	5.79097
	Positive	20	227.091	0-24 Hours			Isotopologue							Computed Differences in Mass For Isotopologues and Ratios Between Peak Intensity
					Condition	Subject		M0	M1	M2	M3	M4			Relationship between M0 and M1	Relationship between M1 and M2	Relationship between M2 and M3	Relationship between M3 and M4
					Unlabeled	67	m/z	227.091	228.092					Mass Differences	1.00144
							Intensity	1244.74	163.024					Peak Ratios:	7.63528
					Unlabeled	69	m/z	227.091	228.094	229.104				Mass Differences	1.00375	1.00967
							Intensity	2404.78	341.762	110.118				Peak Ratios:	7.0364	3.10361
					Unlabeled	71	m/z	227.09	228.093					Mass Differences	1.00341
							Intensity	1974.51	240.696					Peak Ratios:	8.2033
					Unlabeled	73	m/z	227.09	228.097	229.104				Mass Differences	1.00717	1.00677
							Intensity	793.985	135.615	128.735				Peak Ratios:	5.85471	1.05344
					Unlabeled	75	m/z	227.091	228.094					Mass Differences	1.00257
							Intensity	1818.23	206.927					Peak Ratios:	8.78683
					Labeled	23	m/z	227.09	228.097	229.103	230.108	231.116		Mass Differences	1.00683	1.00649	1.00485	1.00835
							Intensity	318.067	125.807	192.552	93.914	84.8519		Peak Ratios:	2.52821	0.653368	2.0503	1.1068
					Labeled	25	m/z	227.089	228.097	229.101	230.108	231.114		Mass Differences	1.00776	1.00383	1.00685	1.00668
							Intensity	614.425	254.106	302.904	208.763	134.68		Peak Ratios:	2.41799	0.838897	1.45095	1.55007
					Labeled	27	m/z	227.091	228.096	229.103	230.109	231.115		Mass Differences	1.00542	1.00706	1.00604	1.0058
							Intensity	1085.64	479.689	603.651	398.94	240.292		Peak Ratios:	2.26321	0.794646	1.51314	1.66022
					Labeled	29	m/z	227.09	228.096	229.103	230.109	231.116		Mass Differences	1.00515	1.00736	1.00561	1.00756
							Intensity	659.506	245.031	341.435	198.938	135.748		Peak Ratios:	2.69153	0.717649	1.71629	1.4655
					Labeled	31	m/z	227.091	228.096	229.103	230.109	231.116		Mass Differences	1.00523	1.00656	1.00648	1.00623
							Intensity	608.799	390.602	525.569	383.94	204.89		Peak Ratios:	1.55862	0.743197	1.36888	1.87389
					Labeled	33	m/z	227.09	228.096	229.103	230.108	231.115		Mass Differences	1.00616	1.0064	1.00543	1.00687
							Intensity	344.715	261.079	383.838	289.592	110.241		Peak Ratios:	1.32035	0.68018	1.32544	2.62689
					Labeled	35	m/z	227.091	228.097	229.103	230.109	231.116		Mass Differences	1.00572	1.00658	1.00622	1.00633
							Intensity	920.887	535.757	714.351	504.904	356.462		Peak Ratios:	1.71885	0.749992	1.41483	1.41643
					Labeled	37	m/z	227.091	228.097	229.103	230.109	231.114		Mass Differences	1.00607	1.00644	1.00572	1.00548
							Intensity	602.014	257.395	335.37	251.754	109.305		Peak Ratios:	2.33888	0.767495	1.33213	2.30324
					Labeled	39	m/z	227.091	228.097	229.103	230.109	231.115		Mass Differences	1.00628	1.00628	1.00593	1.00596
							Intensity	590.189	297.77	428.771	279.467	137.75		Peak Ratios:	1.98203	0.694473	1.53425	2.0288
					Labeled	41	m/z	227.091	228.096	229.103	230.109	231.116		Mass Differences	1.00577	1.00675	1.00569	1.00685
							Intensity	550.229	433.811	637.54	517.318	335.015		Peak Ratios:	1.26836	0.680446	1.23239	1.54416
					Labeled	43	m/z	227.09	228.096	229.103	230.108	231.116		Mass Differences	1.00555	1.00679	1.00575	1.0074
							Intensity	758.677	245.988	360.028	236.929	139.573		Peak Ratios:	3.0842	0.683248	1.51956	1.69752
					Labeled	45	m/z	227.09	228.096	229.103	230.108	231.117		Mass Differences	1.00661	1.00629	1.0058	1.00881
							Intensity	247.642	144.249	228.236	135.094	35.2951		Peak Ratios:	1.71677	0.632017	1.68946	3.82755
					Labeled	47	m/z	227.091	228.096	229.105	230.109			Mass Differences	1.00524	1.00972	1.00362
							Intensity	723.706	174.055	390.876	126.206			Peak Ratios:	4.15792	0.445293	3.09712
					Labeled	49	m/z	227.091	228.096	229.104	230.109	231.115		Mass Differences	1.00548	1.00744	1.00565	1.0062
							Intensity	902.078	417.669	570.09	340.634	159.189		Peak Ratios:	2.15979	0.732637	1.67362	2.13981
					Labeled	51	m/z	227.091	228.098	229.104	230.106			Mass Differences	1.00763	1.00611	1.00145
							Intensity	751.593	147.688	179.197	82.909			Peak Ratios:	5.08904	0.824167	2.16137
					Labeled	53	m/z	227.09	228.095	229.103	230.107	231.117		Mass Differences	1.0049	1.00734	1.0045	1.00991
							Intensity	1279.32	291.798	238.261	158.748	121.356		Peak Ratios:	4.38426	1.2247	1.50087	1.30812
					Labeled	55	m/z	227.091	228.097	229.104	230.11	231.159		Mass Differences	1.00561	1.00679	1.00598	1.04914
							Intensity	2181.12	912.092	1090.52	911.649	611.721		Peak Ratios:	2.39133	0.836381	1.19621	1.4903
					Labeled	57	m/z	227.09	228.096	229.104	230.109	231.117		Mass Differences	1.00598	1.00796	1.00467	1.0082
							Intensity	195.944	113.422	165.151	119.436	71.5862		Peak Ratios:	1.72757	0.686774	1.38276	1.66842
					Labeled	59	m/z	227.09	228.096	229.106	230.111			Mass Differences	1.00612	1.00943	1.00536
							Intensity	310.192	98.9409	232.957	70.1577			Peak Ratios:	3.13512	0.424718	3.32047
					Labeled	61	m/z	227.091	228.096	229.104	230.109	231.118		Mass Differences	1.00507	1.00812	1.005	1.00893
							Intensity	627.778	206.778	232.683	186.652	74.3802		Peak Ratios:	3.036	0.888669	1.24661	2.50943
					Labeled	63	m/z	227.089	228.096	229.103	230.108	231.115		Mass Differences	1.00617	1.00685	1.00553	1.00688
							Intensity	863.983	416.261	399.429	345.293	140.995		Peak Ratios:	2.07558	1.04214	1.15679	2.44897
		20	249.073	0-24 Hours			Isotopologue							Computed Differences in Mass For Isotopologues and Ratios Between Peak Intensity
					Condition	Subject		M0	M1	M2	M3	M4			Relationship between M0 and M1	Relationship between M1 and M2	Relationship between M2 and M3	Relationship between M3 and M4
					Unlabeled	67	m/z	249.073	250.076						1.00337
							Intensity	4465.34	451.365						9.89296
					Unlabeled	69	m/z	249.073	250.077						1.00378
							Intensity	7168.42	870.346						8.23629
					Unlabeled	71	m/z	249.072	250.076						1.0035
							Intensity	4248.06	549.239						7.73446
					Unlabeled	73	m/z	249.073	250.076						1.00293
							Intensity	1730.04	161.318						10.7244
					Unlabeled	75	m/z	249.073	250.077						1.00348
							Intensity	5346.1	694.009						7.70322
					Labeled	23	m/z	249.073	250.078	251.087	252.091				1.0052	1.00898	1.00404
							Intensity	1285.54	453.047	775.473	371.836				2.83755	0.58422	2.08553
					Labeled	25	m/z	249.071	250.077	251.084	252.09	253.099			1.00518	1.00744	1.00578	1.00925
							Intensity	2540.37	806.034	1135.98	728.362	681.594			3.15169	0.709548	1.55964	1.06862
					Labeled	27	m/z	249.073	250.078	251.086	252.091	253.099			1.00518	1.00752	1.00546	1.00797
							Intensity	4123.8	1632.83	2130.68	1582.82	943.594			2.52556	0.766342	1.34613	1.67744
					Labeled	29	m/z	249.073	250.078	251.086	252.091				1.00539	1.00806	1.00451
							Intensity	2064.41	822.037	1190.75	639.615				2.51134	0.690354	1.86166
					Labeled	31	m/z	249.073	250.078	251.086	252.091	253.099			1.00547	1.0074	1.00554	1.00723
							Intensity	2174.96	1163.68	1572.48	1395.14	820.389			1.86904	0.740027	1.12712	1.70058
					Labeled	33	m/z	249.072	250.077	251.085	252.09				1.00543	1.00806	1.00437
							Intensity	1435.57	840.256	1497.43	992.738				1.70849	0.561132	1.50839
					Labeled	35	m/z	249.073	250.078	251.086	252.091	253.099			1.00547	1.00723	1.00558	1.00782
							Intensity	3297.68	1816.08	2576.88	1973.45	1140.33			1.81582	0.704757	1.30577	1.7306
					Labeled	37	m/z	249.073	250.079	251.086	252.091	253.1			1.00538	1.00755	1.00532	1.00827
							Intensity	2179.96	861.321	1196.56	905.025	598.516			2.53096	0.719828	1.32213	1.51212
					Labeled	39	m/z	249.073	250.078	251.086	252.091	253.099			1.00553	1.00737	1.00543	1.00826
							Intensity	2411.21	1003.08	1526.93	1115.9	655.047			2.4038	0.656929	1.36833	1.70355
					Labeled	41	m/z	249.073	250.078	251.085	252.091	253.1			1.0058	1.007	1.00573	1.00834
							Intensity	1664.37	1303.73	2061.45	1619.03	1172.83			1.27662	0.632437	1.27326	1.38045
					Labeled	43	m/z	249.072	250.078	251.086	252.091				1.00537	1.00771	1.00517
							Intensity	2130.22	765.791	1011.64	753.736				2.78172	0.756976	1.34217
					Labeled	45	m/z	249.072	250.077	251.086	252.09				1.00514	1.00869	1.00403
							Intensity	864.6	460.553	1001.94	357.589				1.87731	0.45966	2.80194
					Labeled	47	m/z	249.073	250.078						1.00492
							Intensity	1604.06	371.977						4.31226
					Labeled	49	m/z	249.073	250.078	251.086	252.091	253.1			1.00558	1.00778	1.005	1.0091
							Intensity	3436.52	1659.34	2428.67	1266.92	742.458			2.07101	0.683232	1.91699	1.70638
					Labeled	51	m/z	249.073	250.078	251.088	252.092				1.0048	1.00983	1.0046
							Intensity	1739.63	333.411	849.057	265.923				5.21766	0.392684	3.19287
					Labeled	53	m/z	249.072	250.077	251.086	252.091				1.00454	1.00856	1.00527
							Intensity	4360.97	795.378	810.137	528.55				5.48288	0.981783	1.53275
					Labeled	55	m/z	249.073	250.079	251.086	252.092	253.099			1.00545	1.00713	1.00601	1.00679
							Intensity	6896.71	2776.68	3493.03	2807.48	1775.09			2.4838	0.794919	1.24419	1.5816
					Labeled	57	m/z	249.073	250.078	251.087	252.091				1.00557	1.00859	1.00432
							Intensity	566.866	339.995	702.056	340.966				1.66728	0.484286	2.05902
					Labeled	59	m/z	249.073	250.079	251.089	252.092				1.00651	1.0094	1.0034
							Intensity	735.027	233.293	1184.94	299.519				3.15066	0.196881	3.95614
					Labeled	61	m/z	249.072	250.078	251.087	252.091				1.00513	1.00903	1.00425
							Intensity	2280.26	651.151	1337.74	591.49				3.50189	0.486753	2.26165
					Labeled	63	m/z	249.072	250.077	251.085	252.09	253.099			1.00521	1.00781	1.0048	1.00987
							Intensity	2663.16	1028.79	1505.65	1015.04	711.6			2.58864	0.683285	1.48334	1.42643
		21.17	304.249	0-24 Hours			Isotopologue							Computed Differences in Mass For Isotopologues and Ratios Between Peak Intensity
					Condition	Subject		M0	M1	M2	M3	M4			Relationship between M0 and M1	Relationship between M1 and M2	Relationship between M2 and M3	Relationship between M3 and M4
					Unlabeled	67	m/z	304.238	305.244						1.00656
							Intensity	452.737	68.9838						6.56295
					Unlabeled	69	m/z	304.238	305.241						1.00335
							Intensity	764.035	78.7988						9.69602
					Unlabeled	71	m/z	304.238	305.241						1.00361
							Intensity	1033.1	108.683						9.50558
					Unlabeled	73	m/z	304.236	305.239						1.00316
							Intensity	756.519	75.2949						10.0474
					Unlabeled	75	m/z	304.238	305.245						1.00719
							Intensity	457.527	47.7909						9.57352
					Labeled	23	m/z	304.239	305.249	306.256	307.263	308.269			1.00977	1.00779	1.00675	1.00547
							Intensity	351.286	305.223	132.634	70.0931	68.6632			1.15092	2.30124	1.89226	1.02082
					Labeled	25	m/z	304.239	305.248	306.255	307.261	308.267	309.273	310.278	1.00948	1.00655	1.00609	1.00618
							Intensity	3571.27	2425.66	2183.19	1499.4	881.574	402.402	155.128	1.47229	1.11106	1.45604	1.70082
					Labeled	27	m/z	304.239	305.249	306.256	307.262	308.268	309.274	310.279	1.01002	1.00685	1.00594	1.00644
							Intensity	771.57	427.081	420.254	347.948	203.4	95.4167	26.0284	1.80661	1.01624	1.20781	1.71066
					Labeled	29	m/z	304.239	305.248	306.257	307.262	308.268	309.275		1.00986	1.00815	1.00569	1.0061
							Intensity	552.527	164.847	128.612	126.28	67.3985	35.1146		3.35177	1.28173	1.01847	1.87364
					Labeled	31	m/z	304.239	305.247	306.257	307.263	308.268	309.274		1.00815	1.00993	1.00614	1.00499
							Intensity	1016.89	230.595	165.23	184.555	110.436	61.4628		4.40986	1.3956	0.895293	1.67115
					Labeled	33	m/z	304.239
							Intensity	385.205
					Labeled	35	m/z	304.24	305.25	306.256	307.263	308.269	309.275		1.00956	1.00638	1.00674	1.00588
							Intensity	334.578	209.199	226.927	148.888	117.765	53.0876		1.59933	0.921876	1.52414	1.26429
					Labeled	37	m/z	304.24
							Intensity	536.368
					Labeled	39	m/z	304.239
							Intensity	200.592
					Labeled	41	m/z	304.241	305.25	306.256	307.262	308.269	309.275	310.281	1.00879	1.0063	1.006	1.00646
							Intensity	920.208	776.774	718.573	550.44	345.918	168.308	44.0005	1.18465	1.08099	1.30545	1.59124
					Labeled	43	m/z	304.238	305.247	306.255	307.261	308.266	309.273		1.00973	1.00744	1.00645	1.00528
							Intensity	968.84	439.746	316.784	263.635	148.695	87.7102		2.20318	1.38816	1.2016	1.77299
					Labeled	45	m/z	304.238	305.247	306.255	307.262	308.269			1.00878	1.00791	1.00644	1.00721
							Intensity	308.766	147.531	100.662	90.0991	35.9253			2.09289	1.4656	1.11724	2.50796
					Labeled	47	m/z	304.24
							Intensity	602.949
					Labeled	49	m/z	304.24	305.25	306.256	307.263	308.268	309.275		1.0099	1.00658	1.00681	1.00464
							Intensity	382.016	182.97	186.124	122.058	95.0376	40.7278		2.08787	0.983054	1.52489	1.28431
					Labeled	51	m/z	304.238
							Intensity	982.175
					Labeled	53	m/z	304.238	305.247	306.255	307.261	308.267	309.273		1.00938	1.00821	1.00616	1.00582
							Intensity	629.154	177.474	152.595	109.596	68.8147	32.2142		3.54505	1.16304	1.39234	1.59262
					Labeled	55	m/z	304.239	305.249	306.256	307.263	308.268	309.274	310.281	1.01028	1.0069	1.00622	1.00544
							Intensity	2583.7	1197.67	1185.82	933.58	462.896	199.501	78.933	2.15728	1.00999	1.27019	2.01682
					Labeled	57	m/z	304.241	305.25	306.257	307.263	308.269	309.276		1.0095	1.00701	1.00603	1.00557
							Intensity	779.574	593.442	558.024	407.371	210.68	80.1315		1.31365	1.06347	1.36982	1.9336
					Labeled	59	m/z	304.24	305.25	306.256	307.263	308.27	309.275		1.00954	1.00693	1.0069	1.00634
							Intensity	394.914	172.778	152.074	131.673	63.4306	39.5853		2.28567	1.13615	1.15494	2.07585
					Labeled	61	m/z	304.239	305.25	306.256	307.262	308.269	309.275		1.01053	1.00642	1.00629	1.00614
							Intensity	659.521	365.208	306.181	278.011	130.171	62.5698		1.80588	1.19279	1.10133	2.13574
					Labeled	63	m/z	304.24	305.249	306.256	307.261	308.268	309.274	310.28	1.00875	1.00685	1.00575	1.00619
							Intensity	1445.61	1192.75	1146.66	836.738	402.873	196.626	62.8124	1.212	1.0402	1.37039	2.07692

## Sheet: Collards_Plasma
Study	Ioniziation Mode	RT	m/z	Time Post Consumption			Isotopologue						Computed Differences in Mass For Isotopologues and Ratios Between Peak Intensity
Collard Greens Plasma	Negative	6.36	130.087	4 Hours	Condition	Subject	M0	M1	M2	M3	M4			Relationship between M0 and M1	Relationship between M1 and M2	Relationship between M2 and M3	Relationship between M3 and M4
					Unlabeled	13	130.087	131.091					Mass Differences	1.00321
							1377.58	91.4236					Peak Ratios:	15.0681
					Unlabeled	15	130.087	131.09	132.092				Mass Differences	1.0031
							1473.11	105.544	7.54173				Peak Ratios:	13.9573
					Unlabeled	17	130.087	131.09					Mass Differences	1.00295
							1366.2	91.1746					Peak Ratios:	14.9845
					Unlabeled	19	130.087	131.09					Mass Differences	1.00341
							895.595	57.0469					Peak Ratios:	15.6993
					Unlabeled	21	130.087	131.09					Mass Differences	1.00296
							1994.37	135.836					Peak Ratios:	14.6821
					Labeled	23	130.087	131.091	132.099	133.106	134.112		Mass Differences	1.00368	1.00798	1.00655	1.00604
							1370.44	97.0034	28.5623	19.258	11.4434		Peak Ratios:	14.1278	3.39621	1.48314	1.68289
					Labeled	25	130.087	131.091	132.098	133.106	134.112		Mass Differences	1.00348	1.00789	1.00724	1.00603
							1506.15	111.612	27.4017	16.8567	9.82323		Peak Ratios:	13.4946	4.07316	1.62557	1.716
					Labeled	27	130.087	131.09	132.097	133.106	134.112		Mass Differences	1.00345	1.00715	1.00828	1.00604
							1683.01	119.382	28.2944	14.7014	9.02172		Peak Ratios:	14.0977	4.21929	1.9246	1.62956
					Labeled	29	130.087	131.09	132.097	133.105			Mass Differences	1.00334	1.00698	1.00772
							1566.83	117.872	17.7658	13.9396			Peak Ratios:	13.2926	6.63476	1.27449
					Labeled	31	130.087	131.091	132.099	133.106	134.112		Mass Differences	1.00365	1.00795	1.00673	1.00629
							1214.85	93.0547	23.2644	20.8403	11.8801		Peak Ratios:	13.0553	3.99987	1.11632	1.75422
					Labeled	33	130.087	131.091	132.098	133.106	134.112		Mass Differences	1.00338	1.00711	1.00789	1.00619
							1371.03	105.671	25.0313	19.1999	9.40246		Peak Ratios:	12.9745	4.22158	1.30372	2.04201
					Labeled	35	130.087	131.09	132.098	133.105			Mass Differences	1.00332	1.00774	1.00713
							1458.27	102.914	17.8741	16.5266			Peak Ratios:	14.1698	5.75773	1.08153
					Labeled	37	130.087	131.091	132.099	133.106	134.112		Mass Differences	1.00356	1.00785	1.00684	1.00616
							1269.57	98.4283	21.1383	14.0122	8.37779		Peak Ratios:	12.8984	4.6564	1.50856	1.67254
					Labeled	39	130.087	131.09	132.098	133.106			Mass Differences	1.0033	1.00728	1.00802
							1463.47	98.8067	15.0038	12.0908			Peak Ratios:	14.8114	6.58543	1.24093
					Labeled	41	130.087	131.091	132.099	133.106	134.112		Mass Differences	1.00356	1.00851	1.00631	1.00617
							1384.38	104.925	30.2119	21.8402	10.6514		Peak Ratios:	13.194	3.47296	1.38331	2.05046
					Labeled	43	130.087	131.09	132.097	133.106	134.111		Mass Differences	1.00333	1.00716	1.00817	1.00506
							1727.18	128.599	23.2743	16.2343	10.0579		Peak Ratios:	13.4308	5.52535	1.43365	1.61409
					Labeled	45	130.088	131.091	132.098	133.106	134.112		Mass Differences	1.00317	1.00737	1.00786	1.00595
							1503.83	111.483	17.1973	15.3701	11.8892		Peak Ratios:	13.4893	6.48261	1.11888	1.29279
					Labeled	47	130.087	131.091	132.099	133.105			Mass Differences	1.00363	1.00825	1.00649
							1190.57	84.1238	19.0476	13.5066			Peak Ratios:	14.1526	4.41651	1.41025
					Labeled	49	130.087	131.09	132.098	133.106			Mass Differences	1.00348	1.00739	1.00776
							1302.5	97.6759	18.861	12.5186			Peak Ratios:	13.3349	5.17872	1.50663
					Labeled	51	130.087	131.091	132.097				Mass Differences	1.0033	1.00621
							1234.19	83.5082	8.51067				Peak Ratios:	14.7793	9.81218
					Labeled	53	130.087	131.091	132.099	133.105	134.112		Mass Differences	1.00372	1.00777	1.00693	1.00607
							1997.82	158.785	40.1792	31.3101	21.045		Peak Ratios:	12.5819	3.95194	1.28326	1.48777
					Labeled	55	130.087	131.091	132.099	133.105	134.112		Mass Differences	1.00361	1.00808	1.00683	1.00639
							1299.58	91.2741	23.8664	19.7249	8.10501		Peak Ratios:	14.2383	3.82437	1.20997	2.43367
					Labeled	57	130.088	131.091	132.098	133.106			Mass Differences	1.00338	1.00729	1.00778
							1177.05	87.5672	12.2094	11.6296			Peak Ratios:	13.4417	7.17211	1.04986
					Labeled	59	130.087	131.09	132.097	133.105			Mass Differences	1.00337	1.00704	1.00773
							1318.9	96.7912	14.5831	8.9408			Peak Ratios:	13.6262	6.6372	1.63108
					Labeled	61	130.087	131.09	132.097	133.105			Mass Differences	1.00341	1.00659	1.00872
							1270.77	93.1646	14.4819	8.48927			Peak Ratios:	13.6401	6.43319	1.7059
		24.8	311.223	4 Hours			Isotopologue						Computed Differences in Mass For Isotopologues and Ratios Between Peak Intensity
					Condition	Subject	M0	M1	M2	M3	M4			Relationship between M0 and M1	Relationship between M1 and M2	Relationship between M2 and M3	Relationship between M3 and M4
					Unlabeled	13	311.223	312.226					Mass Differences	1.00347
							4208.97	798.57					Peak Ratios:	5.27064
					Unlabeled	15	311.224	312.227					Mass Differences	1.00367
							3251.48	593.118					Peak Ratios:	5.48202
					Unlabeled	17	311.223	312.227					Mass Differences	1.00336
							3564.57	613.713					Peak Ratios:	5.80821
					Unlabeled	19	311.222	312.226					Mass Differences	1.00343
							4138.28	813.437					Peak Ratios:	5.0874
					Unlabeled	21	311.222	312.225					Mass Differences	1.00321
							2375.37	430.107					Peak Ratios:	5.52274
					Labeled	23	311.223	312.227					Mass Differences	1.00323
							827.936	278.174					Peak Ratios:	2.97632
					Labeled	25	311.223	312.226					Mass Differences	1.0032
							1466.38	396.5					Peak Ratios:	3.6983
					Labeled	27	311.224	312.227					Mass Differences	1.00328
							2091.21	579.065					Peak Ratios:	3.61135
					Labeled	29	311.223	312.226					Mass Differences	1.0035
							1907.51	740.149					Peak Ratios:	2.5772
					Labeled	31	311.223	312.226					Mass Differences	1.00355
							655.744	128.503					Peak Ratios:	5.10297
					Labeled	33	311.223	312.227					Mass Differences	1.00348
							1115.46	366.625					Peak Ratios:	3.04252
					Labeled	35	311.223	312.226					Mass Differences	1.00341
							2616.15	783.506					Peak Ratios:	3.33903
					Labeled	37	311.223	312.227					Mass Differences	1.00338
							777.979	176.458					Peak Ratios:	4.40885
					Labeled	39	311.223	312.226					Mass Differences	1.00377
							1332.8	530.076					Peak Ratios:	2.51435
					Labeled	41	311.224	312.227					Mass Differences	1.00351
							1563.66	720.124					Peak Ratios:	2.17138
					Labeled	43	311.224	312.227					Mass Differences	1.00345
							5304.84	1520.31					Peak Ratios:	3.48931
					Labeled	45	311.223	312.226					Mass Differences	1.0033
							3051.74	798.251					Peak Ratios:	3.82303
					Labeled	47	311.224	312.227					Mass Differences	1.00344
							2313.32	754.801					Peak Ratios:	3.0648
					Labeled	49	311.223	312.226					Mass Differences	1.00314
							1134.53	460.4					Peak Ratios:	2.46423
					Labeled	51	311.222	312.226					Mass Differences	1.00366
							1448.83	455.062					Peak Ratios:	3.18381
					Labeled	53	311.223	312.226					Mass Differences	1.00338
							1329.1	453.548					Peak Ratios:	2.93046
					Labeled	55	311.222	312.226					Mass Differences	1.00366
							1237.04	372.356					Peak Ratios:	3.32219
					Labeled	57	311.223	312.227					Mass Differences	1.0034
							2229.95	626.341					Peak Ratios:	3.56028
					Labeled	59	311.223	312.227					Mass Differences	1.00354
							1383.25	423.441					Peak Ratios:	3.26669
					Labeled	61	311.224	312.227					Mass Differences	1.0033
							3744.98	885.107					Peak Ratios:	4.23111
		24.8	313.237	4 Hours			Isotopologue														Computed Differences in Mass For Isotopologues and Ratios Between Peak Intensity
					Condition	Subject	M0	M1	M2	M3	M4	M5	M6	M7	M8	M9	M10	M11	M12	M13		Relationship between M0 and M1	Relationship between M1 and M2	Relationship between M2 and M3	Relationship between M3 and M4	Relationship between M4 and M5	Relationship between M5 and M6	Relationship between M6 and M7	Relationship between M7 and M8	Relationship between M8 and M9	Relationship between M9 and M10	Relationship between M10 and M11	Relationship between M11 and M12	Relationship between M12 and M13
					Unlabeled	13	313.237	314.242													Mass Differences	1.00461
							410.017	70.9829													Peak Ratios:	5.77629
					Unlabeled	15	313.239	314.243													Mass Differences	1.00388
							572.045	101.364													Peak Ratios:	5.6435
					Unlabeled	17	313.238	314.242													Mass Differences	1.00341
							510.605	95.8893													Peak Ratios:	5.32494
					Unlabeled	19	313.237	314.241													Mass Differences	1.00397
							594.825	101.316													Peak Ratios:	5.87097
					Unlabeled	21	313.237	314.24													Mass Differences	1.00317
							492.772	94.5017													Peak Ratios:	5.21443
					Labeled	23	313.236	314.239	315.245	316.251	317.258	318.264	319.271	320.277	321.284	322.29	323.297				Mass Differences	1.00335	1.0061	1.00622	1.00657	1.00641	1.00672	1.0063	1.00711	1.00595	1.00699
							428.75	435.905	563.279	637.699	626.808	519.066	434.795	292.902	214.606	111.794	61.8818				Peak Ratios:	0.983585	0.773871	0.8833	1.01737	1.20757	1.19382	1.48444	1.36483	1.91965	1.80658
					Labeled	25	313.236	314.239	315.245	316.251	317.258	318.264	319.271	320.278	321.284	322.291	323.297				Mass Differences	1.00312	1.00618	1.00611	1.00631	1.00659	1.0064	1.00703	1.00605	1.00686	1.00658
							445.055	441.565	591.191	596.714	579.631	603.931	443.217	322.547	220.541	149.149	71.0097				Peak Ratios:	1.0079	0.746907	0.990744	1.02947	0.959764	1.36261	1.37411	1.46253	1.47866	2.10041
					Labeled	27	313.236	314.24	315.246	316.252	317.259	318.265	319.272	320.278	321.284	322.291	323.298	324.303	325.313		Mass Differences	1.00365	1.00586	1.00626	1.00658	1.00634	1.00659	1.00673	1.00618	1.00708	1.00693	1.00482	1.00932
							797.359	810.585	977.26	1234.99	1308.02	1249.88	1115.68	782.708	321.257	395.664	196.554	104.537	35.6337		Peak Ratios:	0.983684	0.829447	0.791312	0.944166	1.04652	1.12028	1.42541	2.4364	0.811943	2.013	1.88023	2.93366
					Labeled	29	313.234	314.239	315.245	316.252	317.258	318.264	319.271	320.277	321.284	322.291	323.297	324.303			Mass Differences	1.00476	1.00649	1.00626	1.00632	1.00632	1.00677	1.00641	1.00683	1.00642	1.00659	1.00602	-324.303
							1093.24	1633.69	2160.38	2987.08	2883.91	2576.53	2103.81	1612.11	1110.53	727.758	406.173	271.743			Peak Ratios:	0.669188	0.756202	0.723243	1.03578	1.1193	1.22469	1.305	1.45166	1.52596	1.79174	1.49469
					Labeled	31															Mass Differences
																					Peak Ratios:
					Labeled	33	313.235	314.239	315.245	316.251	317.258	318.264	319.271	320.277	321.284	322.291	323.297	324.303	325.31		Mass Differences	1.00389	1.00602	1.00629	1.00623	1.00679	1.00655	1.00649	1.00687	1.00643	1.00632	1.00611	1.00715
							482.825	539.587	686.717	950.946	974.554	899.957	748.45	578.068	468.67	313.838	153.453	100.407	45.9059		Peak Ratios:	0.894804	0.785749	0.722141	0.975775	1.08289	1.20243	1.29475	1.23342	1.49335	2.04517	1.52831	2.18724
					Labeled	35	313.234	314.239	315.245	316.251	317.258	318.264	319.271	320.277	321.284	322.291	323.297	324.304	325.309	326.317	Mass Differences	1.00432	1.00645	1.00619	1.0065	1.00642	1.00654	1.00674	1.00656	1.0067	1.00637	1.00688	1.00555	1.00715
							932.751	1406.79	1744.28	2358.19	2512.88	2389.72	2038.54	1641.92	1206.65	916.462	498.469	284.173	147.62	55.7954	Peak Ratios:	0.663033	0.806521	0.739667	0.938443	1.05154	1.17227	1.24156	1.36072	1.31664	1.83855	1.7541	1.92504	2.64573
					Labeled	37	313.237	314.239	315.245	316.251	317.257	318.264	319.27	320.277	321.284						Mass Differences	1.00194	1.00603	1.00601	1.00609	1.00647	1.00594	1.00752	1.00637
							303.498	185.373	189.871	261.835	206.634	186.866	135.772	85.1711	60.2842						Peak Ratios:	1.63723	0.976306	0.725156	1.26714	1.10579	1.37632	1.5941	1.41283
					Labeled	39	313.234	314.238	315.245	316.251	317.258	318.264	319.271	320.277	321.284	322.291	323.297	324.303	325.309	326.316	Mass Differences	1.00457	1.00643	1.00634	1.00643	1.00635	1.00655	1.00659	1.00671	1.00699	1.0058	1.00658	1.00555	1.00739
							659.942	1129.61	1432.85	2020.28	1913.78	1992.07	1579.72	1278.55	968.374	643.458	384.371	223.942	107.99	56.1051	Peak Ratios:	0.584222	0.788365	0.709233	1.05565	0.960698	1.26103	1.23556	1.3203	1.50495	1.67405	1.71639	2.07373	1.92478
					Labeled	41	313.235	314.239	315.246	316.252	317.258	318.265	319.271	320.278	321.285	322.291	323.298	324.304	325.311		Mass Differences	1.00414	1.00625	1.00634	1.0062	1.00637	1.00669	1.00668	1.00655	1.00677	1.00709	1.00559	1.00691
							1116.09	1483.64	1821.38	2476.95	2232.95	2043.34	1532.8	1198.06	746.092	489.125	257.779	141.643	47.9602		Peak Ratios:	0.752265	0.81457	0.735332	1.10927	1.09279	1.33308	1.2794	1.60578	1.52536	1.89746	1.81992	2.95335
					Labeled	43	313.236	314.239	315.246	316.252	317.259	318.265	319.272	320.278	321.285	322.292	323.298	324.305	325.31	326.318	Mass Differences	1.00386	1.00651	1.00631	1.00641	1.00649	1.00673	1.00662	1.00669	1.00664	1.00624	1.00668	1.00558	1.00795
							974.766	1331.11	1506.5	2202.53	2022.31	2094.85	1703.49	1364.99	1096.61	671.133	462.309	199.767	115.904	44.2898	Peak Ratios:	0.732294	0.883577	0.68399	1.08911	0.965374	1.22974	1.24799	1.24473	1.63397	1.4517	2.31425	1.72356	2.61694
					Labeled	45	313.235	314.239	315.245	316.251	317.258	318.264	319.271	320.277	321.284	322.291	323.297	324.302	325.31		Mass Differences	1.00414	1.00627	1.00603	1.00647	1.00652	1.00659	1.00653	1.00663	1.00698	1.00618	1.0054	1.00767
							757.495	865.062	1000.26	1227.81	1224.29	1176.39	1007.56	761.303	539.595	341.136	187.33	94.3558	50.2986		Peak Ratios:	0.875654	0.864839	0.814671	1.00288	1.04072	1.16756	1.32347	1.41088	1.58176	1.82105	1.98536	1.87591
					Labeled	47	313.235	314.239	315.246	316.252	317.259	318.265	319.271	320.278	321.285	322.292	323.298	324.304	325.311		Mass Differences	1.00481	1.00652	1.00599	1.00663	1.00631	1.00647	1.00678	1.00663	1.00671	1.00608	1.00604	1.00692
							865.149	1263.59	1548.91	2079.7	1904.12	1769.46	1380	1060.65	743.802	472.777	248.174	104.927	52.4562		Peak Ratios:	0.684678	0.81579	0.744776	1.09221	1.0761	1.28222	1.30109	1.42598	1.57326	1.90502	2.3652	2.00028
					Labeled	49	313.235	314.239	315.245	316.251	317.257	318.264	319.271	320.277	321.284	322.291	323.297	324.304	325.311		Mass Differences	1.00417	1.00635	1.00596	1.00646	1.0065	1.00691	1.00649	1.0067	1.007	1.00624	1.00663	1.00669
							675.337	972.049	1226.54	1403	1364.72	1282.33	959.299	720.52	501.824	325.554	168.316	79.7517	44.273		Peak Ratios:	0.694756	0.792515	0.874224	1.02805	1.06425	1.33674	1.3314	1.4358	1.54145	1.93418	2.11051	1.80136
					Labeled	51	313.235	314.238	315.244	316.25	317.257	318.264	319.27	320.277	321.283	322.29	323.295	325.308			Mass Differences	1.00319	1.00659	1.00618	1.00632	1.00692	1.00634	1.00654	1.00664	1.00682	1.00531	2.01275
							642.169	692.033	903.606	1030.61	1072.12	960.287	798.352	610.839	449.99	276.191	149.154	51.3778			Peak Ratios:	0.927946	0.765857	0.876771	0.961281	1.11646	1.20284	1.30698	1.35745	1.62927	1.85171	2.90309
					Labeled	53	313.235	314.239	315.245	316.251	317.257	318.264	319.27	320.277	321.284	322.29	323.297	324.303	325.312		Mass Differences	1.00359	1.00647	1.0061	1.00636	1.0064	1.00663	1.00657	1.0067	1.00647	1.0068	1.0057	1.00918
							682.743	779.425	959.875	1209.73	1165.56	1099.2	935.172	670.843	428.149	287.123	149.676	85.7661	42.8144		Peak Ratios:	0.875957	0.812007	0.793465	1.03789	1.06037	1.1754	1.39403	1.56684	1.49117	1.91829	1.74517	2.00321
					Labeled	55	313.235	314.238	315.245	316.251	317.257	318.264	319.27	320.277	321.283	322.29	323.298	324.303			Mass Differences	1.00327	1.00647	1.00606	1.00617	1.00672	1.00637	1.00687	1.00631	1.00668	1.00785	1.00531
							521.541	545.3	671.655	815.042	895	802.307	685.333	546.287	368.225	203.663	100.104	54.0387			Peak Ratios:	0.956429	0.811875	0.824074	0.910661	1.11553	1.17068	1.25453	1.48357	1.80801	2.03453	1.85244
					Labeled	57	313.235	314.239	315.246	316.252	317.258	318.265	319.271	320.278	321.284	322.291	323.298	324.304			Mass Differences	1.00411	1.00613	1.00632	1.00609	1.00673	1.00633	1.0066	1.00675	1.00651	1.0075	1.00569
							725.828	871.324	1029.24	1322.4	1274.91	1091.65	870.893	603.028	428.194	243.005	118.284	59.3604			Peak Ratios:	0.833017	0.846573	0.778308	1.03725	1.16788	1.25348	1.4442	1.40831	1.76208	2.05443	1.99263
					Labeled	59	313.236	314.239	315.245	316.252	317.258	318.264	319.271	320.278	321.284	322.291	323.297	324.304			Mass Differences	1.003	1.00657	1.00627	1.00642	1.00629	1.00635	1.00681	1.00669	1.00689	1.00593	1.00734
							611.526	668.586	806.444	1014.81	1012.44	923.714	720.04	541.17	340.116	195.354	130.895	49.4974			Peak Ratios:	0.914655	0.829054	0.794672	1.00234	1.09605	1.28286	1.33053	1.59113	1.74102	1.49245	2.64448
					Labeled	61	313.236	314.239	315.246	316.252	317.258	318.264	319.271	320.278	321.284	322.291	323.297	324.304			Mass Differences	1.00388	1.00614	1.0063	1.0063	1.00628	1.00643	1.00687	1.00629	1.00713	1.00618	1.00629
							775.764	775.081	874.902	1140.55	1103.94	993.066	784.121	560.833	461.013	239.259	115.432	64.031			Peak Ratios:	1.00088	0.885906	0.767085	1.03317	1.11164	1.26647	1.39814	1.21652	1.92684	2.07273	1.80275
		24.8	333.204	4 Hours			Isotopologue						Computed Differences in Mass For Isotopologues and Ratios Between Peak Intensity
					Condition	Subject	M0	M1						Relationship between M0 and M1	Relationship between M1 and M2	Relationship between M2 and M3	Relationship between M3 and M4
					Unlabeled	13	333.205	334.209					Mass Differences	1.00392
							1266.3	220.063					Peak Ratios:	5.75424
					Unlabeled	15	333.206	334.209					Mass Differences	1.00322
							857.669	145.301					Peak Ratios:	5.9027
					Unlabeled	17	333.206	334.21					Mass Differences	1.00371
							1049.24	198.162					Peak Ratios:	5.29485
					Unlabeled	19	333.204	334.208					Mass Differences	1.00403
							1247.46	226.975					Peak Ratios:	5.49603
					Unlabeled	21	333.204	334.208					Mass Differences	1.00373
							802.114	126.604					Peak Ratios:	6.33564
					Labeled	23	333.205	334.208					Mass Differences	1.00255
							302.38	72.7938					Peak Ratios:	4.15392
					Labeled	25	333.206	334.209					Mass Differences	1.00329
							382.856	92.8404					Peak Ratios:	4.1238
					Labeled	27	333.205	334.209					Mass Differences	1.00407
							495.735	104.258					Peak Ratios:	4.75489
					Labeled	29	333.206	334.209					Mass Differences	1.00304
							408.711	131.116					Peak Ratios:	3.11718
					Labeled	31	333.205						Mass Differences
							171.093						Peak Ratios:
					Labeled	33	333.205	334.208					Mass Differences	1.00289
							382.834	85.7816					Peak Ratios:	4.46289
					Labeled	35	333.204	334.209					Mass Differences	1.00438
							828.811	237.647					Peak Ratios:	3.48757
					Labeled	37	333.206	334.209					Mass Differences	1.00278
							231.32	34.6793					Peak Ratios:	6.67025
					Labeled	39	333.205	334.208					Mass Differences	1.00313
							437.27	131.881					Peak Ratios:	3.31564
					Labeled	41	333.206	334.209					Mass Differences	1.00367
							497.465	202.341					Peak Ratios:	2.45855
					Labeled	43	333.206	334.21					Mass Differences	1.00373
							1407.21	326.127					Peak Ratios:	4.31491
					Labeled	45	333.205	334.208					Mass Differences	1.0025
							1029.47	211.81					Peak Ratios:	4.86035
					Labeled	47	333.206	334.21					Mass Differences	1.00362
							860.831	255.625					Peak Ratios:	3.36755
					Labeled	49	333.206	334.208					Mass Differences	1.0015
							320.864	88.9959					Peak Ratios:	3.60538
					Labeled	51	333.205	334.207					Mass Differences	1.00195
							454.428	132.572					Peak Ratios:	3.42778
					Labeled	53	333.205	334.21					Mass Differences	1.00447
							425.238	103.082					Peak Ratios:	4.12523
					Labeled	55	333.205	334.209					Mass Differences	1.00387
							510.355	88.5739					Peak Ratios:	5.76191
					Labeled	57	333.206	334.209					Mass Differences	1.0033
							741.834	160.239					Peak Ratios:	4.62955
					Labeled	59	333.206	334.209					Mass Differences	1.00333
							440.408	123.024					Peak Ratios:	3.57986
					Labeled	61	333.206	334.21					Mass Differences	1.00372
							1069.5	213.177					Peak Ratios:	5.01695
		24.8	335.22	4 Hours			Isotopologue														Computed Differences in Mass For Isotopologues and Ratios Between Peak Intensity
					Condition	Subject	M0	M1	M2	M3	M4	M5	M6	M7	M8	M9	M10	M11				Relationship between M0 and M1	Relationship between M1 and M2	Relationship between M2 and M3	Relationship between M3 and M4	Relationship between M4 and M5	Relationship between M5 and M6	Relationship between M6 and M7	Relationship between M7 and M8	Relationship between M8 and M9	Relationship between M9 and M10	Relationship between M10 and M11
					Unlabeled	13	335.22	336.224													Mass Differences	1.00325
							149.973	24.0197													Peak Ratios:	6.24373
					Unlabeled	15	335.222	336.225													Mass Differences	1.00274
							223.549	17.062													Peak Ratios:	13.1022
					Unlabeled	17	335.221	336.226													Mass Differences	1.00442
							175.121	26.0318													Peak Ratios:	6.7272
					Unlabeled	19	335.22	336.223													Mass Differences	1.00251
							204.951	27.5626													Peak Ratios:	7.43585
					Unlabeled	21	335.22	336.224													Mass Differences	1.00353
							203.681	27.3691													Peak Ratios:	7.442
					Labeled	23	335.22	336.221	337.231	338.234	339.24	340.246									Mass Differences	1.00108	1.00985	1.00292	1.00663	1.00579
							223.033	129.241	212.155	202.896	221.609	168.75									Peak Ratios:	1.72572	0.609182	1.04563	0.915558	1.31324
					Labeled	25	335.22	336.222													Mass Differences	1.00167
							276.083	133.874													Peak Ratios:	2.06226
					Labeled	27	335.219	336.222	337.229	338.234	339.24	340.247	341.247								Mass Differences	1.00261	1.00733	1.00502	1.00538	1.00777	1.00003
							292.304	226.284	361.85	396.005	430.06	384.655	305.591								Peak Ratios:	1.29176	0.625354	0.913752	0.920813	1.11804	1.25872
					Labeled	29	335.218	336.221	337.229	338.233	339.239	340.246	341.252	342.26	343.265	344.273	345.279	346.285			Mass Differences	1.0034	1.0078	1.00449	1.00555	1.00741	1.00536	1.00828	1.0054	1.00748	1.00583	1.00608
							320.915	364.727	530.711	580.854	618.242	541.506	514.875	422.405	275.937	180.32	101.298	47.7734			Peak Ratios:	0.879878	0.687241	0.913673	0.939526	1.14171	1.05172	1.21891	1.53081	1.53026	1.7801	2.12038
					Labeled	31															Mass Differences
																					Peak Ratios:
					Labeled	33	335.219	336.222													Mass Differences	1.00284
							223.608	172.934													Peak Ratios:	1.29302
					Labeled	35	335.217	336.22	337.227	338.233	339.239	340.246	341.252	342.26	343.265	344.272	345.278	346.286			Mass Differences	1.00366	1.00699	1.00551	1.00592	1.00718	1.00629	1.00766	1.00557	1.00646	1.00605	1.00775
							325.915	443.963	600.378	702.133	769.752	718.754	648.127	548.355	438.233	278.228	149.235	78.3906			Peak Ratios:	0.734104	0.739473	0.855076	0.912155	1.07095	1.10897	1.18195	1.25129	1.57509	1.86436	1.90374
					Labeled	37	335.221	336.223													Mass Differences	1.00161
							179.418	46.0533													Peak Ratios:	3.89588
					Labeled	39	335.218	336.22	337.228	338.233	339.238	340.246	341.252	342.26	343.265	344.272	345.278	346.284			Mass Differences	1.00278	1.00803	1.00501	1.00479	1.00822	1.00551	1.0081	1.0053	1.00665	1.0064	1.00575
							289.396	313.649	451.049	547.155	573.968	546.326	491.471	414.744	297.709	191.485	107.133	67.992			Peak Ratios:	0.922674	0.695377	0.824353	0.953285	1.0506	1.11161	1.185	1.39312	1.55474	1.78736	1.57567
					Labeled	41	335.219	336.221	337.23	338.234	339.24	340.247	341.253	342.261	343.266	344.274	345.279	346.286			Mass Differences	1.00285	1.00829	1.00406	1.00583	1.00735	1.00574	1.00841	1.00519	1.0076	1.00541	1.00651
							406.111	459.031	590.434	730.271	682.41	631.997	489.755	402.894	264.811	164.87	77.1981	41.0778			Peak Ratios:	0.884713	0.777447	0.808513	1.07014	1.07977	1.29043	1.21559	1.52144	1.60618	2.13568	1.87931
					Labeled	43	335.219	336.222	337.23	338.235	339.24	340.248	341.25								Mass Differences	1.00266	1.00848	1.00463	1.00488	1.00813	1.00228
							380.461	288.05	488.686	473.166	532.023	499.741	464.335								Peak Ratios:	1.32081	0.589438	1.0328	0.889373	1.0646	1.07625
					Labeled	45	335.219	336.221	337.23	338.234	339.238	340.246	341.248								Mass Differences	1.0018	1.00887	1.00373	1.00457	1.00777	1.00195
							336.647	254.821	391.652	369.855	377.064	349.112	324.393								Peak Ratios:	1.32111	0.650632	1.05894	0.98088	1.08007	1.0762
					Labeled	47	335.218	336.222	337.23	338.234	339.24	340.247	341.252	342.261	343.266	344.274	345.278				Mass Differences	1.00314	1.0084	1.00447	1.00522	1.00736	1.00544	1.00905	1.00488	1.00761	1.00396
							393.703	378.943	528.67	581.279	612.568	561.3	463.035	407.545	259.987	146.682	57.8402				Peak Ratios:	1.03895	0.716785	0.909495	0.948921	1.09134	1.21222	1.13616	1.56756	1.77246	2.53599
					Labeled	49	335.219	336.22	337.229	338.233	339.238	340.247									Mass Differences	1.00075	1.00863	1.00429	1.00515	1.0083
							244.911	183.864	322.671	338.028	368.093	291.8									Peak Ratios:	1.33202	0.56982	0.954567	0.918324	1.26146
					Labeled	51	335.217	336.22	337.228	338.233	339.238	340.245	341.247								Mass Differences	1.00266	1.0076	1.00489	1.00522	1.00692	1.00255
							282.664	188.875	280.543	314.477	353.498	323.239	291.077								Peak Ratios:	1.49657	0.673248	0.892091	0.889615	1.09361	1.11049
					Labeled	53	335.218	336.221	337.23	338.233	339.239	340.247									Mass Differences	1.00301	1.00882	1.0026	1.0057	1.00802
							296.184	218.784	340.698	356.374	381.138	349.473									Peak Ratios:	1.35377	0.642164	0.956012	0.935026	1.09061
					Labeled	55	335.22	336.221	337.231	338.233	339.239	340.246									Mass Differences	1.00137	1.00994	1.00173	1.0059	1.0074
							248.843	137.439	257.607	279.983	315.17	295.801									Peak Ratios:	1.81058	0.53352	0.920081	0.888358	1.06548
					Labeled	57	335.219	336.221	337.231	338.234	339.239	340.246	341.246								Mass Differences	1.00154	1.00974	1.00333	1.00524	1.0072	0.999934
							304.41	268.529	349.309	378.12	414.033	347.831	276.045								Peak Ratios:	1.13362	0.768743	0.923806	0.913261	1.19033	1.26005
					Labeled	59	335.219	336.222	337.231	338.234	339.239	340.246									Mass Differences	1.00243	1.00947	1.00279	1.00543	1.00712
							243.349	202.396	268.025	308.993	334.875	301.716									Peak Ratios:	1.20234	0.755139	0.867415	0.922711	1.1099
					Labeled	61	335.22	336.222	337.231	338.234	339.239	340.247									Mass Differences	1.00191	1.00853	1.00327	1.00533	1.00771
							369.948	207.973	327.508	353.335	350.679	300.795									Peak Ratios:	1.77883	0.635017	0.926904	1.00757	1.16584
		24.8	403.207	4 Hours			Isotopologue									Computed Differences in Mass For Isotopologues and Ratios Between Peak Intensity
					Condition	Subject	M0	M1	M2	M3	M4	M5	M6	M7			Relationship between M0 and M1	Relationship between M1 and M2	Relationship between M2 and M3	Relationship between M3 and M4	Relationship between M4 and M5	Relationship between M5 and M6	Relationship between M6 and M7
					Unlabeled	13	403.206	404.211								Mass Differences	1.00505
							66.6789	11.0786								Peak Ratios:	6.0187
					Unlabeled	15	403.207	404.208								Mass Differences	1.00113
							58.0949	22.2393								Peak Ratios:	2.61226
					Unlabeled	17	403.21	404.212								Mass Differences	1.00262
							63.6238	16.7472								Peak Ratios:	3.79906
					Unlabeled	19	403.207	404.21								Mass Differences	1.00298
							63.2755	20.2332								Peak Ratios:	3.12731
					Unlabeled	21	403.203	404.212								Mass Differences	1.00842
							70.5582	10.3044								Peak Ratios:	6.84737
					Labeled	23	403.208									Mass Differences
							66.2905									Peak Ratios:
					Labeled	25	403.206	404.207								Mass Differences	1.00144
							77.1517	40.3095								Peak Ratios:	1.91398
					Labeled	27	403.206	404.209	405.219	406.222	407.227	408.235				Mass Differences	1.00319	1.00973	1.00328	1.00468	1.00812
							78.6538	62.7112	132.715	148.987	142.584	139.202				Peak Ratios:	1.25422	0.472525	0.890787	1.0449	1.0243
					Labeled	29										Mass Differences
																Peak Ratios:
					Labeled	31										Mass Differences
																Peak Ratios:
					Labeled	33	403.203	404.209	405.217	406.222	407.228	408.233				Mass Differences	1.00513	1.00793	1.00502	1.00647	1.00471
							47.2187	68.3029	81.6494	84.947	111.299	95.0155				Peak Ratios:	0.691313	0.836539	0.96118	0.763231	1.17138
					Labeled	35	403.206	404.207	405.215	406.221	407.226	408.233	409.241	410.246		Mass Differences	1.00107	1.0083	1.00575	1.00491	1.00736	1.0077	1.00492
							109.842	127.439	231.561	241.468	260.375	244.301	323.651	217.47		Peak Ratios:	0.861919	0.550347	0.958969	0.927386	1.0658	0.754826	1.48826
					Labeled	37	403.208	404.211								Mass Differences	1.00247
							38.1804	19.4617	55.802							Peak Ratios:	1.96183
					Labeled	39	403.204	404.207	405.215	406.221	407.225	408.234	409.242	410.247		Mass Differences	1.00324	1.00836	1.00524	1.00469	1.00845	1.00775	1.00509
							59.6211	93.5352	144.087	154.647	192.314	174.508	242.918	176.117		Peak Ratios:	0.637419	0.64916	0.931714	0.804139	1.10203	0.718382	1.3793
					Labeled	41	403.207	404.209	405.217	406.222	407.228	408.235	409.245	410.247		Mass Differences	1.00223	1.00809	1.00512	1.00588	1.00701	1.01015	1.00233
							172.847	156.442	252.98	239.567	244.689	241.403	216.838	163.799		Peak Ratios:	1.10487	0.618395	1.05599	0.979065	1.01361	1.11328	1.32381
					Labeled	43	403.207	404.21	405.218	406.222	407.229	408.235				Mass Differences	1.00223	1.00839	1.00422	1.00657	1.00597
							69.2439	95.2582	138.497	140.458	138.851	128.296				Peak Ratios:	0.726908	0.687799	0.986042	1.01157	1.08227
					Labeled	45	403.207	404.209	405.218	406.22	407.228	408.235				Mass Differences	1.00201	1.00839	1.00231	1.0081	1.00636
							66.1713	404.172	67.8997	64.5506	93.0863	66.9994				Peak Ratios:	0.163721	5.95249	1.05188	0.693449	1.38936
					Labeled	47	403.206	404.209	405.216	406.222	407.227	408.235				Mass Differences	1.00318	1.00717	1.00555	1.00506	1.00839
							94.7726	96.79	123.603	173.051	151.801	157.482				Peak Ratios:	0.979156	0.783071	0.714258	1.13999	0.963923
					Labeled	49	403.201	404.209	405.217	406.221						Mass Differences	1.00713	1.00864	1.0043
							65.8279	36.1208	72.1582	69.5405						Peak Ratios:	1.82244	0.500577	1.03764
					Labeled	51	403.205	404.206								Mass Differences	1.00148
							42.8421	49.2331								Peak Ratios:	0.870189
					Labeled	53	403.205	404.209								Mass Differences	1.00388
							66.6446	48.2608								Peak Ratios:	1.38093
					Labeled	55	403.208									Mass Differences
							48.62	38.1901								Peak Ratios:
					Labeled	57	403.207	404.21	405.219	406.223	407.229	408.235	next peak too big of difference			Mass Differences	1.00285	1.00957	1.00431	1.00583	1.0055
							65.5615	37.6988	79.2042	72.0625	105.505	63.5967				Peak Ratios:	1.73908	0.47597	1.0991	0.683025	1.65897
					Labeled	59	403.207	404.208								Mass Differences	1.00184
							68.041	43.1256								Peak Ratios:	1.57774
					Labeled	61	403.208	404.208	405.218	406.224	407.229	408.235	next peak too big of difference			Mass Differences	1.00033	1.00972	1.00581	1.0052	1.00552
							94.3597	62.0938	90.7129	91.3008	110.208	112.544				Peak Ratios:	1.51963	0.684509	0.993561	0.828444	0.979244
	Positive	6.36	132.101	4 Hours			Isotopologue							Computed Differences in Mass For Isotopologues and Ratios Between Peak Intensity
					Condition	Subject	M0	M1	M2	M3	M4	M5			Relationship between M0 and M1	Relationship between M1 and M2	Relationship between M2 and M3	Relationship between M3 and M4	Relationship between M4 and M5
					Unlabeled	13	132.102	133.105	134.106					Mass Differences	1.00303
							13727.6	935.953	81.5088					Peak Ratios:	14.667
					Unlabeled	15	132.102	133.105	134.106					Mass Differences	1.00296
							12507.9	958.088	67.5173					Peak Ratios:	13.055
					Unlabeled	17	132.101	133.104	134.106					Mass Differences	1.00288
							8541.77	610.422	134.089					Peak Ratios:	13.9932
					Unlabeled	19	132.102	133.104						Mass Differences	1.00278
							6248.22	435.785						Peak Ratios:	14.3379
					Unlabeled	21	132.101	133.104	134.105					Mass Differences	1.00314
							14523.3	972.795	92.6966					Peak Ratios:	14.9294
					Labeled	23	132.102	133.105	134.113	135.12	136.126			Mass Differences	1.00378	1.0079	1.0064	1.00664
							9043.05	716.339	197.639	168.625	91.1774			Peak Ratios:	12.624	3.62448	1.17206	1.84941
					Labeled	25	132.101	133.105	134.113	135.119	136.126	137.132		Mass Differences	1.00364	1.00769	1.00659	1.00655	1.00606
							11716.2	828.075	203.617	171.576	78.8548	65.5715		Peak Ratios:	14.1487	4.06682	1.18675	2.17585	1.20258
					Labeled	27	132.102	133.105	134.113	135.12	136.126			Mass Differences	1.00332	1.00739	1.00721	1.00651
							11010.5	862.803	158.732	149.047	80.817			Peak Ratios:	12.7614	5.43558	1.06498	1.84426
					Labeled	29	132.102	133.105	134.113	135.12	136.126	137.132		Mass Differences	1.00353	1.00824	1.00633	1.00656	1.00602
							9076.45	712.962	238.607	191.344	116.312	137.115		Peak Ratios:	12.7306	2.98802	1.247	1.6451	0.848277
					Labeled	31	132.102	133.105	134.113	135.12	136.126			Mass Differences	1.00365	1.0078	1.00645	1.00674
							10210.6	790.813	193.687	170.198	93.8392			Peak Ratios:	12.9115	4.08295	1.13801	1.81372
					Labeled	33	132.102	133.105	134.113	135.12	136.126			Mass Differences	1.00365	1.0078	1.00645	1.00674
							10210.6	790.813	193.687	170.198	93.8392			Peak Ratios:	12.9115	4.08295	1.13801	1.81372
					Labeled	35	132.101	133.105	134.112	135.119	136.126			Mass Differences	1.00334	1.00758	1.00671	1.00663
							8628.73	692.46	130.496	98.1742	55.3371			Peak Ratios:	12.461	5.30638	1.32923	1.77411
					Labeled	37	132.102	133.105	134.113	135.119	136.126	137.132		Mass Differences	1.00341	1.00784	1.00585	1.00737	1.00623
							8137.79	650.457	148.606	149.106	60.4801	186.706		Peak Ratios:	12.5109	4.37705	0.996647	2.46538	0.323933
					Labeled	39	132.101	133.105	134.112	135.118				Mass Differences	1.00325	1.00706	1.00618
							7835.71	629.952	94.4992	97.6937				Peak Ratios:	12.4386	6.66622	0.967301
					Labeled	41	132.102	133.105	134.113	135.12	136.126	137.132		Mass Differences	1.00334	1.00797	1.00661	1.00643	1.00587
							9437.71	790.155	210.303	197.193	94.6047	75.1943		Peak Ratios:	11.9441	3.75722	1.06649	2.08439	1.25814
					Labeled	43	132.102	133.106	134.114	135.12	136.127	137.133		Mass Differences	1.00348	1.00789	1.00623	1.0069	1.00595
							11328.4	816.825	175.387	139.774	74.2597	91.0023		Peak Ratios:	13.8688	4.65728	1.25479	1.88223	0.816021
					Labeled	45	132.101	133.105	134.112	135.119	136.125	137.132		Mass Differences	1.00333	1.0075	1.00654	1.00672	1.0064
							9838.99	773.984	145.552	139.708	70.4659	200.053		Peak Ratios:	12.7121	5.31759	1.04183	1.98263	0.352237
					Labeled	47	132.102	133.106	134.114	135.12	136.126	137.132		Mass Differences	1.00338	1.00822	1.00625	1.00647	1.00591
							8896.01	682.026	167.489	140.878	83.2934	62.9478		Peak Ratios:	13.0435	4.07206	1.1889	1.69135	1.32321
					Labeled	49	132.102	133.105	134.113	135.12	136.126	137.132		Mass Differences	1.00348	1.00783	1.00669	1.00653	1.00617
							12175.5	866.273	195.656	157.619	76.4557	72.4357		Peak Ratios:	14.0551	4.42753	1.24133	2.06157	1.0555
					Labeled	51	132.102	133.105	134.111	135.119				Mass Differences	1.0032	1.00602	1.00792
							8932.09	704.643	65.8421	60.304				Peak Ratios:	12.6761	10.702	1.09184
					Labeled	53	132.102	133.106	134.114	135.12	136.127			Mass Differences	1.00371	1.00782	1.00657	1.00665
							9808.02	792.784	204.14	161.045	76.3122			Peak Ratios:	12.3716	3.88354	1.2676	2.11034
					Labeled	55	132.102	133.105	134.113	135.119	136.126			Mass Differences	1.00335	1.00794	1.0059	1.00699
							10757.9	852.569	230.474	210.396	90.9874			Peak Ratios:	12.6182	3.6992	1.09543	2.31237
					Labeled	57	132.102	133.105	134.112	135.119	136.126	137.132		Mass Differences	1.00326	1.00712	1.00658	1.00747	1.00609
							8227.21	654.197	96.583	111.498	54.3349	137.079		Peak Ratios:	12.576	6.77342	0.866234	2.05205	0.396376
					Labeled	59	132.101	133.105	134.112	135.119				Mass Differences	1.00334	1.00722	1.007	-135.119	0
							8655.04	646.412	122.076	106.869				Peak Ratios:	13.3894	5.29516	1.14229
					Labeled	61	132.102	133.105	134.112	135.119				Mass Differences	1.0031	1.00712	1.00725
							10428.5	831.97	114.305	106.409				Peak Ratios:	12.5347	7.27853	1.0742
		24.8	295.225	4 Hours			Isotopologue						Computed Differences in Mass For Isotopologues and Ratios Between Peak Intensity
					Condition	Subject	M0	M1						Relationship between M0 and M1	Relationship between M1 and M2	Relationship between M2 and M3	Relationship between M3 and M4
					Unlabeled	13	295.225	296.227					Mass Differences	1.00228
							1556.59	335.964					Peak Ratios:	4.63321
					Unlabeled	15	295.225	296.227					Mass Differences	1.00208
							1446.12	257.701					Peak Ratios:	5.61162
					Unlabeled	17	295.225	296.228					Mass Differences	1.00212
							1712.02	409.928					Peak Ratios:	4.17638
					Unlabeled	19	295.225	296.228					Mass Differences	1.003
							1720.57	387.752					Peak Ratios:	4.4373
					Unlabeled	21	295.223	296.225					Mass Differences	1.00183
							1290.3	279.425					Peak Ratios:	4.61768
					Labeled	23	295.225	296.226					Mass Differences	1.0007
							1173.15	397.955					Peak Ratios:	2.94795
					Labeled	25	295.225	296.227					Mass Differences	1.00205
							1511.93	357.693					Peak Ratios:	4.22691
					Labeled	27	295.226	296.229					Mass Differences	1.00286
							1893	483.33					Peak Ratios:	3.91657
					Labeled	29	295.225	296.228					Mass Differences	1.00262
							1463.95	445.584					Peak Ratios:	3.28547
					Labeled	31	295.224	296.225					Mass Differences	1.0008
							916.635	201.104					Peak Ratios:	4.55803
					Labeled	33	295.225	296.227					Mass Differences	1.00237
							1118.49	294.465					Peak Ratios:	3.79836
					Labeled	35	295.225	296.228					Mass Differences	1.00294
							1512.21	415.198					Peak Ratios:	3.64213
					Labeled	37	295.223	296.225					Mass Differences	1.00173
							957.323	197.469					Peak Ratios:	4.84796
					Labeled	39	295.224	296.227					Mass Differences	1.00258
							1127.04	372.649					Peak Ratios:	3.02441
					Labeled	41	295.225	296.228					Mass Differences	1.00321
							1220.06	422.874					Peak Ratios:	2.88515
					Labeled	43	295.225	296.228					Mass Differences	1.00295
							1906.62	504.242					Peak Ratios:	3.78116
					Labeled	45	295.225	296.227					Mass Differences	1.00251
							1805	438.352					Peak Ratios:	4.11768
					Labeled	47	295.226	296.228					Mass Differences	1.00263
							1733.15	636.813					Peak Ratios:	2.72161
					Labeled	49	295.224	296.227					Mass Differences	1.00273
							831.702	272.515					Peak Ratios:	3.05195
					Labeled	51	295.225	296.227					Mass Differences	1.00175
							1325.6	329.928					Peak Ratios:	4.01786
					Labeled	53	295.226	296.228					Mass Differences	1.00249
							1342.66	481.945					Peak Ratios:	2.78591
					Labeled	55	295.224	296.226					Mass Differences	1.00177
							1017.25	218.678					Peak Ratios:	4.65181
					Labeled	57	295.224	296.227					Mass Differences	1.00238
							1458.53	386.391					Peak Ratios:	3.77475
					Labeled	59	295.225	296.228					Mass Differences	1.00239
							1180.98	289.621					Peak Ratios:	4.07769
					Labeled	61	295.227	296.229					Mass Differences	1.00274
							3454.59	990.192					Peak Ratios:	3.4888
		24.8	297.238	4 Hours			Isotopologue									Computed Differences in Mass For Isotopologues and Ratios Between Peak Intensity
					Condition	Subject	M0	M1	M2	M3	M4	M5	M6	M7			Relationship between M0 and M1	Relationship between M1 and M2	Relationship between M2 and M3	Relationship between M3 and M4	Relationship between M4 and M5	Relationship between M5 and M6	Relationship between M6 and M7
					Unlabeled	13	297.24	298.241								Mass Differences	1.00088
							205.391	43.7823								Peak Ratios:	4.69118
					Unlabeled	15	297.24	298.241								Mass Differences	1.0015
							215.333	56.7442								Peak Ratios:	3.79479
					Unlabeled	17	297.24	298.242								Mass Differences	1.00247
							254.282	54.3302								Peak Ratios:	4.68031
					Unlabeled	19	297.239	298.241								Mass Differences	1.00199
							245.026	68.0519								Peak Ratios:	3.60057
					Unlabeled	21	297.237	298.24								Mass Differences	1.00211
							192.888	52.4693								Peak Ratios:	3.6762
					Labeled	23	297.239	298.242	299.25	300.255	301.26	302.268	303.274	304.28		Mass Differences	1.00277	1.00849	1.00449	1.00591	1.00775	1.00543	1.00683
							382.439	313.635	320.861	414.948	362.168	305.67	224.981	121.078		Peak Ratios:	1.21938	0.977479	0.773257	1.14573	1.18483	1.35865	1.85815
					Labeled	25	297.238	298.242	299.25	300.254	301.26	302.267	303.273	304.281		Mass Differences	1.0035	1.00846	1.00399	1.00636	1.00668	1.00602	1.00762
							260.33	172.949	205.824	229.621	172.325	179.826	146.227	93.7101		Peak Ratios:	1.50524	0.840275	0.896365	1.33249	0.958287	1.22977	1.56042
					Labeled	27	297.239	298.242	299.25	300.255	301.261	302.267	303.275	304.281		Mass Differences	1.003	1.00817	1.00523	1.00586	1.0065	1.00725	1.00611
							388.588	331.456	392.213	362.035	413.386	331.57	266.534	218.971		Peak Ratios:	1.17237	0.845091	1.08336	0.875779	1.24676	1.244	1.21721
					Labeled	29	297.237	298.241	299.249	300.254	301.26	302.267	303.273	304.28		Mass Differences	1.00436	1.0079	1.00507	1.00652	1.0065	1.00646	1.00674
							439.084	560.021	637.88	765.626	709.729	601.732	497.914	327.949		Peak Ratios:	0.784048	0.877942	0.833148	1.07876	1.17948	1.20851	1.51826
					Labeled	31	297.24	298.241								Mass Differences	1.0015
							213.568	74.7993								Peak Ratios:	2.85522
					Labeled	33	297.238	298.242	299.25	300.255	301.261	302.267	303.274	304.28		Mass Differences	1.00338	1.00799	1.00503	1.00608	1.00617	1.00721	1.00637
							300.985	278.928	347.311	422.834	376.86	333.195	278.967	215.245		Peak Ratios:	1.07908	0.803107	0.821389	1.12199	1.13105	1.19439	1.29604
					Labeled	35	297.237	298.241	299.249	300.254	301.261	302.267	303.274	304.28		Mass Differences	1.00444	1.00758	1.00546	1.00635	1.00637	1.00646	1.00674
							468.193	606.147	778.633	880.376	936.02	832.295	677.462	553.618		Peak Ratios:	0.772408	0.778476	0.884433	0.940552	1.12463	1.22855	1.2237
					Labeled	37	297.239	298.24								Mass Differences	1.00096
							203.681	85.0617	78.6212							Peak Ratios:	2.39451
					Labeled	39	297.237	298.241	299.249	300.254	301.26	302.267	303.274	304.28		Mass Differences	1.00427	1.00733	1.00544	1.00634	1.00673	1.00686	1.00613
							356.318	465.292	570.42	640.245	594.249	528.114	440.125	344.594		Peak Ratios:	0.765794	0.815702	0.890941	1.0774	1.12523	1.19992	1.27723
					Labeled	41	297.237	298.242	299.249	300.254	301.261	302.267	303.274	304.281		Mass Differences	1.00441	1.00686	1.00566	1.00647	1.00632	1.0069	1.00667
							563.515	619.986	759.677	869.55	733.811	645.999	467.757	370.212		Peak Ratios:	0.908915	0.816119	0.873644	1.18498	1.13593	1.38106	1.26349
					Labeled	43	297.237	298.241	299.25	300.254	301.26	302.267	303.273	304.28		Mass Differences	1.00438	1.00858	1.00404	1.00592	1.00683	1.00658	1.00721
							493.101	440.115	555.774	617.502	530.655	424.497	392.311	292.584		Peak Ratios:	1.12039	0.791896	0.900036	1.16366	1.25008	1.08204	1.34085
					Labeled	45	297.237	298.241	299.251	300.254	301.261	302.267	303.274	304.281		Mass Differences	1.00403	1.00913	1.00342	1.00657	1.00686	1.00617	1.00712
							337.641	331.636	341.285	370.573	360.787	338.386	234.328	236.037		Peak Ratios:	1.0181	0.971727	0.920966	1.02712	1.0662	1.44407	0.992763
					Labeled	47	297.237	298.242	299.25	300.254	301.261	302.268	303.274	304.281		Mass Differences	1.00446	1.00771	1.00482	1.00669	1.0067	1.00596	1.00707
							638.903	864.386	996.413	1070.05	978.63	846.023	663.448	486.858		Peak Ratios:	0.73914	0.867498	0.931184	1.09342	1.15674	1.27519	1.36271
					Labeled	49	297.237	298.241	299.248	300.254	301.26	302.267	303.273	304.28		Mass Differences	1.0037	1.00755	1.00528	1.00603	1.00722	1.00605	1.00683
							329.009	288.52	320.87	326.501	390.665	280.56	197.757	144.078		Peak Ratios:	1.14033	0.899178	0.982754	0.835756	1.39245	1.41871	1.37257
					Labeled	51	297.238	298.241	299.25	300.254	301.261	302.267	303.274	304.281		Mass Differences	1.00298	1.00918	1.0039	1.00668	1.00658	1.00663	1.00718
							309.784	290.763	315.431	382.991	368.419	273.184	238.745	222.49		Peak Ratios:	1.06542	0.921798	0.823597	1.03955	1.34861	1.14425	1.07306
					Labeled	53	297.239	298.242	299.251	300.255	301.262	302.268	303.273	304.282		Mass Differences	1.00307	1.00868	1.00415	1.0069	1.00644	1.00547	1.00836
							571.738	477.285	537.745	616.206	531.629	610.037	319.923	264.017		Peak Ratios:	1.1979	0.887566	0.872671	1.15909	0.87147	1.90682	1.21175
					Labeled	55	297.238	298.241	299.25	300.254	301.26	302.266	303.273	304.28		Mass Differences	1.00295	1.00914	1.00364	1.00597	1.0068	1.00628	1.00714
							262.038	204.382	240.204	323.719	303.759	237.071	168.645	135.461		Peak Ratios:	1.2821	0.850869	0.742014	1.06571	1.2813	1.40575	1.24497
					Labeled	57	297.238	298.242	299.251	300.254	301.26	302.267	303.273	304.28		Mass Differences	1.00344	1.00923	1.00358	1.00601	1.0067	1.00565	1.00738
							343.872	303.704	409.851	405.039	352.977	295.086	202.542	149.838		Peak Ratios:	1.13226	0.74101	1.01188	1.14749	1.19618	1.45692	1.35174
					Labeled	59	297.239	298.242	299.251	300.254	301.261	302.267	303.274	304.282		Mass Differences	1.0031	1.00894	1.0035	1.0067	1.00641	1.00623	1.00852
							317.915	243.716	271.565	361.028	277.743	256.119	197.923	163.884		Peak Ratios:	1.30445	0.89745	0.7522	1.29986	1.08443	1.29403	1.2077
					Labeled	61	297.239	298.242	299.25	300.255	301.261	302.268	303.274	304.281		Mass Differences	1.00312	1.00766	1.0053	1.00591	1.00729	1.00559	1.00673
							497.752	408.247	576.689	582.472	487.364	417.431	296.308	232.24		Peak Ratios:	1.21924	0.707915	0.990072	1.19515	1.16753	1.40878	1.27587
		24.8	335.218	4 Hours			Isotopologue						Computed Differences in Mass For Isotopologues and Ratios Between Peak Intensity
					Condition	Subject	M0	M1						Relationship between M0 and M1	Relationship between M1 and M2	Relationship between M2 and M3	Relationship between M3 and M4
					Unlabeled	13	335.218	336.222					Mass Differences	1.0033
							7171.11	1310.41					Peak Ratios:	5.47242
					Unlabeled	15	335.218	336.221					Mass Differences	1.00314
							4612.66	971.218					Peak Ratios:	4.74936
					Unlabeled	17	335.219	336.222					Mass Differences	1.00327
							5860.71	1297.59					Peak Ratios:	4.51662
					Unlabeled	19	335.218	336.221					Mass Differences	1.00296
							7681.65	1408.04					Peak Ratios:	5.45557
					Unlabeled	21	335.217	336.22					Mass Differences	1.00325
							4657.15	989.984					Peak Ratios:	4.70427
					Labeled	23	335.219	336.222					Mass Differences	1.00304
							3272.95	865.191					Peak Ratios:	3.78292
					Labeled	25	335.219	336.222					Mass Differences	1.00307
							5377.6	1303.65					Peak Ratios:	4.12504
					Labeled	27	335.219	336.222					Mass Differences	1.00311
							6016.39	1470.72					Peak Ratios:	4.09077
					Labeled	29	335.218	336.221					Mass Differences	1.00289
							3906.77	1270.7					Peak Ratios:	3.0745
					Labeled	31	335.218	336.221					Mass Differences	1.00302
							2163.7	450.645					Peak Ratios:	4.80135
					Labeled	33	335.219	336.222					Mass Differences	1.00303
							2884.21	824.731					Peak Ratios:	3.49715
					Labeled	35	335.218	336.221					Mass Differences	1.00328
							4829.82	1401.63					Peak Ratios:	3.44585
					Labeled	37	335.217	336.22					Mass Differences	1.003
							2275.61	520.031					Peak Ratios:	4.37591
					Labeled	39	335.218	336.221					Mass Differences	1.00313
							3501.04	1149.11					Peak Ratios:	3.04674
					Labeled	41	335.218	336.221					Mass Differences	1.00301
							3490.85	1322.41					Peak Ratios:	2.63978
					Labeled	43	335.218	336.221					Mass Differences	1.00301
							6186.6	1723.61					Peak Ratios:	3.58933
					Labeled	45	335.218	336.221					Mass Differences	1.00332
							6666.15	1793.64					Peak Ratios:	3.71655
					Labeled	47	335.219	336.222					Mass Differences	1.00321
							5230.94	1687.75					Peak Ratios:	3.09936
					Labeled	49	335.217	336.221					Mass Differences	1.00328
							2152.67	711.909					Peak Ratios:	3.02381
					Labeled	51	335.219	336.221					Mass Differences	1.00284
							3181.44	930.73					Peak Ratios:	3.41822
					Labeled	53	335.219	336.222					Mass Differences	1.00293
							3591.67	947.642					Peak Ratios:	3.79011
					Labeled	55	335.218	336.221					Mass Differences	1.00318
							2582.39	680.029					Peak Ratios:	3.79747
					Labeled	57	335.218	336.221					Mass Differences	1.00318
							4155.25	1212.28					Peak Ratios:	3.42763
					Labeled	59	335.219	336.222					Mass Differences	1.00272
							3405.33	843.694					Peak Ratios:	4.03621
					Labeled	61	335.219	336.223					Mass Differences	1.00349
							10652.7	2490.25					Peak Ratios:	4.27778
		24.8	337.233	4 hours			Isotopologue														Computed Differences in Mass For Isotopologues and Ratios Between Peak Intensity
					Condition	Subject	M0	M1	M2	M3	M4	M5	M6	M7	M8	M9	M10	M11				Relationship between M0 and M1	Relationship between M1 and M2	Relationship between M2 and M3	Relationship between M3 and M4	Relationship between M4 and M5	Relationship between M5 and M6	Relationship between M6 and M7	Relationship between M7 and M8	Relationship between M8 and M9	Relationship between M9 and M10	Relationship between M10 and M11
					Unlabeled	13	337.233	338.236													Mass Differences	1.00267
							757.685	178.491													Peak Ratios:	4.24494
					Unlabeled	15	337.234	338.236													Mass Differences	1.0022
							994.683	240.746													Peak Ratios:	4.13168
					Unlabeled	17	337.234	338.236													Mass Differences	1.00187
							897.265	202.939													Peak Ratios:	4.42135
					Unlabeled	19	337.233	338.235													Mass Differences	1.00205
							1051.82	218.194													Peak Ratios:	4.82058
					Unlabeled	21	337.232	338.235													Mass Differences	1.00278
							878.682	204.144													Peak Ratios:	4.30423
					Labeled	23	337.233	338.235	339.243	340.247	341.254	342.26	343.266	344.274	345.279	346.286	347.293				Mass Differences	1.00192	1.0078	1.00471	1.00617	1.00658	1.00579	1.00825	1.0052	1.00653	1.00688
							1140.53	794.581	913.017	1042.53	1040.64	955.351	785.643	632.411	354.853	208.115	142.671				Peak Ratios:	1.43539	0.870281	0.87577	1.00182	1.08927	1.21601	1.2423	1.78218	1.70508	1.4587
					Labeled	25	337.232	338.234	339.242	340.247	341.253	342.26	343.266	344.274	345.28	346.286	347.292				Mass Differences	1.00209	1.00774	1.00491	1.00614	1.00676	1.00598	1.00781	1.0058	1.00617	1.00633
							945.579	706.248	778.406	900.322	909.101	812.081	711.202	513.744	370.547	208.28	151.146				Peak Ratios:	1.33888	0.9073	0.864587	0.990343	1.11947	1.14184	1.38435	1.38645	1.77908	1.37801
					Labeled	27	337.232	338.235	339.242	340.247	341.254	342.26	343.267	344.273	345.28	346.286	347.293				Mass Differences	1.00254	1.00699	1.0058	1.00631	1.00649	1.00631	1.00682	1.00612	1.0065	1.00691
							1401.41	1094.15	1500.05	1771.46	1678.01	1637.21	1335.75	1081.11	684.285	480.399	298.985				Peak Ratios:	1.28083	0.729405	0.846789	1.05569	1.02492	1.22569	1.23554	1.57991	1.42441	1.60676
					Labeled	29	337.229	338.233	339.24	340.246	341.252	342.259	343.265	344.272	345.279	346.285	347.292	348.296			Mass Differences	1.00438	1.00641	1.0062	1.0064	1.00641	1.00634	1.00683	1.00681	1.00659	1.00672	1.0044
							1537.65	2182.1	2868.76	3469.62	3517.27	3097.49	2606.79	1894.21	1223.77	825.772	501.939	290.087			Peak Ratios:	0.704666	0.760645	0.826822	0.986451	1.13552	1.18824	1.37619	1.54785	1.48197	1.64516	1.73031
					Labeled	31	337.233	338.235	next peak too bg of difference												Mass Differences	1.00138
							812.121	283.485													Peak Ratios:	2.86477
					Labeled	33	337.232	338.234	339.241	340.247	341.253	342.26	343.266	344.273	345.28	346.286	347.293	348.294			Mass Differences	1.00201	1.00684	1.00595	1.00626	1.00651	1.00625	1.00721	1.0066	1.0059	1.00686	1.00186
							1009.64	1017.83	1383.11	1597.8	1674.18	1611.57	1309.72	1045.66	729.533	455.991	319.945	207.58			Peak Ratios:	0.991959	0.735898	0.865633	0.954377	1.03885	1.23047	1.25252	1.43333	1.59988	1.42521	1.54131
					Labeled	35	337.23	338.234	339.241	340.247	341.253	342.26	343.266	344.273	345.279	346.286	347.292	348.297			Mass Differences	1.00394	1.00661	1.00608	1.00635	1.00659	1.00629	1.007	1.00649	1.00645	1.00621	1.00539
							1466.55	1979.09	2839.41	3389.5	3720.33	3573.53	3115.28	2481.03	1768.4	1246.29	796.581	469.194			Peak Ratios:	0.741022	0.697006	0.837709	0.911075	1.04108	1.1471	1.25564	1.40298	1.41893	1.56455	1.69776
					Labeled	37	337.232	338.234	339.245	340.246	341.253	342.259	343.263	344.273	345.277						Mass Differences	1.00203	1.01118	1.0008	1.00626	1.0063	1.00394	1.00984	1.00415
							725.417	313.017	317.497	273.033	259.227	262.762	255.147	154.919	113.921						Peak Ratios:	2.3175	0.985889	1.16285	1.05326	0.986545	1.02985	1.64697	1.35988
					Labeled	39	337.23	338.234	339.24	340.247	341.253	342.259	343.266	344.272	345.279	346.285	347.292	348.297			Mass Differences	1.00393	1.00663	1.00624	1.00616	1.00651	1.00648	1.00668	1.00642	1.00668	1.00666	1.00467
							1427.85	2101.06	2845.55	3438.92	3570.35	3390.67	2818.79	2141.03	1626.12	1023.88	601.536	391.046			Peak Ratios:	0.679587	0.738367	0.827454	0.963189	1.05299	1.20288	1.31656	1.31665	1.58819	1.70211	1.53827
					Labeled	41	337.23	338.234	339.24	340.247	341.253	342.26	343.266	344.273	345.279	346.286	347.292	348.297			Mass Differences	1.00353	1.00645	1.00614	1.00636	1.00658	1.00637	1.00672	1.00627	1.00666	1.00651	1.00492
							1750.99	2196.31	2850.14	3216.17	3327.08	2968.69	2346.15	1776.24	1163.79	726.81	442.719	238.558			Peak Ratios:	0.797245	0.770595	0.88619	0.966665	1.12073	1.26535	1.32085	1.52626	1.60123	1.6417	1.85582
					Labeled	43	337.229	338.233	339.24	340.246	341.252	342.259	343.265	344.272	345.279	346.285	347.292	348.294			Mass Differences	1.00357	1.00678	1.00608	1.00636	1.00651	1.00632	1.00712	1.0064	1.00638	1.00677	1.00257
							1349.02	1521.88	1873.61	2252.96	2224.42	2014.94	1809.14	1392.98	929.429	585.333	404.454	235.288			Peak Ratios:	0.886414	0.812271	0.831623	1.01283	1.10396	1.11375	1.29876	1.49874	1.58786	1.44722	1.71897
					Labeled	45	337.231	338.234	339.241	340.247	341.253	342.26	343.266	344.273	345.279	346.286	347.292				Mass Differences	1.00338	1.00689	1.00587	1.00646	1.00651	1.00601	1.00702	1.00616	1.00685	1.00646
							1380.25	1378.36	1787.45	2057.5	2010.8	2031.09	1727.3	1472.65	988.983	677.364	394.245				Peak Ratios:	1.00137	0.771132	0.868749	1.02322	0.990007	1.17588	1.17292	1.48905	1.46005	1.71813
					Labeled	47	337.231	338.234	339.241	340.247	341.253	342.26	343.266	344.273	345.28	346.286	347.293	348.298			Mass Differences	1.00381	1.00637	1.00622	1.00636	1.00649	1.00634	1.00703	1.00649	1.00682	1.00646	1.00462
							1612.03	2038.11	2680.5	3241.84	3196.61	2985.86	2423.69	1793.48	1270.41	767.962	472.864	297.527			Peak Ratios:	0.790946	0.760345	0.826846	1.01415	1.07058	1.23195	1.35139	1.41174	1.65426	1.62407	1.58931
					Labeled	49	337.23	338.233	339.24	340.246	341.252	342.259	343.265	344.272	345.278	346.285	347.291	348.294			Mass Differences	1.00273	1.00683	1.00569	1.00658	1.00642	1.0062	1.00698	1.00647	1.00639	1.00634	1.00298
							1087.26	1284.76	1446.26	1728.49	1564.15	1536.99	1197.11	918.027	613.319	367.559	243.207	121.706			Peak Ratios:	0.846273	0.888333	0.836716	1.10507	1.01767	1.28391	1.30401	1.49682	1.66863	1.5113	1.99831
					Labeled	51	337.231	338.234	339.241	340.247	341.253	342.26	343.266	344.273	345.28	346.286	347.293	348.296			Mass Differences	1.00273	1.00691	1.00611	1.00628	1.00652	1.00635	1.00735	1.0062	1.00651	1.00683	1.00309
							1050.56	1069.19	1365.15	1708.44	1721.63	564.906	1393.79	1140.02	800.478	527.672	345.289	194.154			Peak Ratios:	0.982576	0.783203	0.799062	0.992338	3.04764	0.405302	1.2226	1.42417	1.517	1.52821	1.77843
					Labeled	53	337.232	338.234	339.242	340.247	341.253	342.26	343.266	344.274	345.279	346.286	347.293	348.295			Mass Differences	1.00232	1.00735	1.00535	1.00639	1.00658	1.00602	1.00776	1.00549	1.00698	1.00641	1.00242
							1261.71	1133.52	1434.98	1580.27	1578.73	1613.84	1271.25	1001.62	700.042	442.464	265.359	164.413			Peak Ratios:	1.11309	0.789922	0.908064	1.00097	0.978243	1.26949	1.26919	1.4308	1.58214	1.66742	1.61398
					Labeled	55	337.231	338.233	339.241	340.246	341.252	342.259	343.265	344.272	345.278	346.284	347.291	348.291			Mass Differences	1.00206	1.00728	1.00523	1.00613	1.00655	1.00609	1.00708	1.00637	1.00579	1.00735	1.00008
							914.597	761.251	996.019	1141.05	1200.8	1102.04	940.401	698.504	489.484	322.353	187.179	134.353			Peak Ratios:	1.20144	0.764294	0.872896	0.950239	1.08962	1.17188	1.34631	1.42702	1.51847	1.72216	1.39318
					Labeled	57	337.23	338.234	339.241	340.246	341.253	342.259	343.265	344.272	345.278	346.285	347.291	348.292			Mass Differences	1.00342	1.00671	1.00583	1.00636	1.00625	1.00639	1.00694	1.00622	1.00641	1.00647	1.00059
							1104.26	1219.11	1526.42	1781.4	1739.19	1479.74	1209.9	878.156	608.138	352.736	211.52	139.835			Peak Ratios:	0.905787	0.798675	0.856864	1.02427	1.17534	1.22302	1.37777	1.44401	1.72406	1.66762	1.51264
					Labeled	59	337.232	338.235	339.242	340.247	341.254	342.26	343.267	344.274	345.28	346.286	347.293	348.294			Mass Differences	1.00275	1.00706	1.0054	1.0065	1.00645	1.00651	1.00699	1.00613	1.00667	1.00627	1.00102
							964.849	919.874	1158.97	1391.95	1432.74	1273.04	1099.02	877.018	588.669	388.59	250.3	141.44			Peak Ratios:	1.04889	0.793702	0.832619	0.971531	1.12544	1.15835	1.25313	1.48983	1.51488	1.5525	1.76966
					Labeled	61	337.232	338.235	339.242	340.248	341.254	342.26	343.266	344.275	345.28	346.287	347.293	348.296			Mass Differences	1.00308	1.00673	1.00576	1.00612	1.00671	1.00602	1.00813	1.00572	1.00634	1.00664	1.00233
							1302.51	1184.98	1349.3	1534.1	1537.4	1445.64	1147.98	868.174	635.285	338.441	213.866	129.421			Peak Ratios:	1.09918	0.878219	0.879538	0.997856	1.06347	1.25929	1.32229	1.36659	1.87709	1.58249	1.65248
