# Supplementary material for: Identification of biological signatures of cruciferous vegetable consumption utilizing machine learning-based global untargeted stable isotope traced metabolomics
Source: Front Nutr. 2024 Jul 3;11:1390223. doi: 10.3389/fnut.2024.1390223 (PMC11253721; doi:10.3389/fnut.2024.1390223)
Supplement: Supplementary file 6 [file Table_6.XLSX]

## Sheet: Sheet1
Table S6: Isotopologue ratios of labeled-compounds in the plasma of collard greens consumers
Ionization Mode	RT	m/z	Time Post Consumption	Condition	M0/M1 Ratio1	M1/M2 Ratio	M2/M3 Ratio	M3/M4 Ratio	M4/M5 Ratio	M5/M6 Ratio	M6/M7 Ratio	M7/M8 Ratio	M8/M9 Ratio	M9/M10 Ratio	M10/M11 Ratio	M11/M12 Ratio	M12/M13 Ratio
Negative	6.36	130.087	4 hours	Unlabeled	14.88 ± 0.63
				Labeled	13.64 ± 0.61	5.32 ± 1.62	1.38 ± 0.23	1.76 ± 0.31
	24.8	311.223	4 hours	Unlabeled	5.43 ± 0.27
				Labeled	3.34 ± 0.70
	24.8	313.237	4 hours	Unlabeled	5.57 ± 0.29
				Labeled	0.88 ± 0.23	0.82 ± 0.08	0.79 ± 0.08	1.03 ± 0.08	1.08 ± 0.06	1.24 ± 0.07	1.35 ± 0.09	1.46 ± 0.26	1.57 ± 0.25	1.87 ± 0.19	1.99 ± 039	2.15 ± 0.44	2.4 ± 0.41
	24.8	333.204	4 hours	Unlabeled	5.76 ± 0.40
				Labeled	4.17 ± 0.99
	24.8	335.22	4 hours	Unlabeled	8.19 ± 2.79
				Labeled	1.45 ± 0.69	0.67 ± 0.07	0.93 ± 0.07	0.94 ± 0.05	1.12 ± 0.07	1.16 ± 0.09	1.19 ± 0.03	1.45 ± 0.13	1.61 ± 0.10	2.02 ± 0.32	1.87 ± 0.22
	24.8	403.207	4 hours	Unlabeled	4.48 ± 1.85
				Labeled	1.2 ± 0.51	1.05 ± 0.5	0.97 ± 1.0	0.89 ± 0.16	1.15 ± 0.22	0.86 ± 0.22	1.4 ± 0.08
Positive	6.36	132.101	4 hours	Unlabeled	14.2 ± 10.18	10.18 ± 4.06
				Labeled	12.86 ± 0.56	5.02 ± 1.76	1.13 ± 0.11	1.97 ± 0.23	0.84 ± 0.43
	24.8	295.225	4 hours	Unlabeled	4.70 ± 0.54
				Labeled	3.68 ± 0.64
	24.8	297.238	4 hours	Unlabeled	4.21 ± 0.55
				Labeled	1.23 ± 0.52	0.86 ± 0.09	0.89 ± 0.09	1.10 ± 0.13	1.16 ± 0.12	1.33 ± 0.18	1.31 ± 0.19
	24.8	335.218	4 hours	Unlabeled	4.98 ± 0.45
				Labeled	3.65 ± 0.54
	24.8	337.233	4 hours	Unlabeled	4.38 ± 0.27
				Labeled	1.15 ± 0.54	0.80 ± 0.07	0.87 ± 0.08	1.0 ± 0.04	1.17 ± 0.46	1.15 ± 0.19	1.31 ± 0.10	1.46 ± 0.10	1.59 ± 0.12	1.58 ± 0.10	1.67 ± 0.16
1Data are the mean ratio of the indicate isotopes ± standard deviation
